# Supplementary material for: DC-SIGN binding to mannosylated B-cell receptors in follicular lymphoma down-modulates receptor signaling capacity
Source: Sci Rep. 2021 Jun 3;11:11676. doi: 10.1038/s41598-021-91112-7 (PMC8175722; doi:10.1038/s41598-021-91112-7)
Supplement: Supplementary file 2 — Supplementary Information 2. [file 41598_2021_91112_MOESM2_ESM.xlsx]

## Sheet: 1A_DC_SIGN_Fc_DEG
Supplementary file 1A:
Genes differentially expressed (Log2FC >1 or < -1 and FDR <= 0.05) following DC-SIGN-Fc treatment.
	logFC	logCPM	F	PValue	FDR
UCP2	-1.59285	7.71461	173.723	9.56166e-08	0.00131683
SLC38A2	1.2209	9.24239	126.978	4.31675e-07	0.00253855
ZNF165	1.6055	5.78555	120.532	5.52981e-07	0.00253855
CTD-3247F14.2	3.35266	2.03826	111.796	7.89479e-07	0.00271818
ZSCAN12P1	2.01232	4.07362	105.81	1.02299e-06	0.00281772
SYNJ2	1.17432	6.03127	99.1414	1.38787e-06	0.00318561
SLAMF1	2.04512	9.06229	91.8048	1.98545e-06	0.00343079
KLF2	-1.01041	6.26667	91.7306	1.99291e-06	0.00343079
MAK	-1.52057	2.96863	88.2272	2.38691e-06	0.0036525
ALDH6A1	-1.49847	2.61624	80.5066	3.63859e-06	0.00467972
CTPS2	-1.04869	4.18194	77.4713	4.33779e-06	0.00467972
BMP7	-1.25315	6.19724	76.8607	4.49725e-06	0.00467972
PQLC3	-1.32617	3.07632	75.9893	4.73715e-06	0.00467972
RRAGD	1.65996	4.36831	74.8683	5.06865e-06	0.00467972
NONOP2	1.38693	4.87007	73.1196	5.64295e-06	0.00467972
RP11-493L12.5	2.19189	2.87884	72.2509	5.95709e-06	0.00467972
PIKFYVE	1.49903	9.14568	71.9297	6.07852e-06	0.00467972
MYO1E	1.09181	7.549	71.5631	6.22073e-06	0.00467972
SLC48A1	-1.15222	3.50409	70.3152	6.73556e-06	0.00467972
PIK3AP1	1.11601	8.4295	68.3488	7.65433e-06	0.00501978
KBTBD8	1.03289	7.2096	64.3095	1.00586e-05	0.00530876
AC010733.5	1.32374	3.86525	64.1257	1.0188e-05	0.00530876
IL8	1.74722	4.65114	63.6908	1.05022e-05	0.00530876
PTGER4	1.35573	7.7384	63.3221	1.07777e-05	0.00530876
IMPACT	-1.2113	2.96926	62.9518	1.10632e-05	0.00530876
CAPN2	-1.00065	7.22755	60.2689	1.34251e-05	0.00530976
C17orf75	-1.07093	3.31414	60.2243	1.34692e-05	0.00530976
RP5-874C20.3	-1.00467	3.90773	59.8855	1.38099e-05	0.00530976
NIPAL4	1.8933	6.68466	59.6166	1.40877e-05	0.00530976
TMEM254	-1.17097	3.36741	59.3519	1.43678e-05	0.00530976
NEK3	-1.51736	2.8317	58.744	1.50363e-05	0.00530976
ZNF441	-1.43183	3.28087	56.8055	1.74316e-05	0.00575244
L1CAM	-1.47317	4.32008	54.9264	2.0202e-05	0.00575244
SNX33	1.58451	2.55174	54.7303	2.05205e-05	0.00575244
PHF6	1.42109	7.66988	54.6935	2.0581e-05	0.00575244
CCL3L1	3.20053	1.65014	54.5797	2.07691e-05	0.00575244
NIN	1.37177	9.23542	54.2663	2.12982e-05	0.00575244
SDC3	-1.59679	2.43497	53.8051	2.21064e-05	0.00575244
ASS1P1	2.10453	1.16775	53.7878	2.21376e-05	0.00575244
POLR3GL	-1.13476	3.45107	51.5229	2.66904e-05	0.00630991
DNAL4	-1.04239	3.2011	51.519	2.66991e-05	0.00630991
RP11-75L1.1	1.4239	3.38458	50.3329	2.95292e-05	0.00644187
NFKBIE	1.07208	7.09238	50.073	3.01966e-05	0.00644187
IGF2R	1.04683	7.88088	50.0724	3.01982e-05	0.00644187
RCSD1	-1.43317	7.0288	50.0282	3.03135e-05	0.00644187
TEC	1.02329	4.84647	49.0696	3.29479e-05	0.00678428
TVP23A	1.79772	5.08589	48.5989	3.43417e-05	0.00678428
GLA	1.15954	7.30623	48.4112	3.49169e-05	0.00678428
GDF11	1.1389	3.48155	48.3869	3.4992e-05	0.00678428
ERMN	-1.62097	4.65327	48.2259	3.54961e-05	0.00678428
MARCH2	-1.01497	3.46846	47.9773	3.62917e-05	0.00678428
CBLN3	-1.14171	3.04904	47.8805	3.66068e-05	0.00678428
CCL3	2.53476	4.02399	47.6209	3.74692e-05	0.00678428
STOML1	-1.10589	2.93193	47.4252	3.81356e-05	0.00678428
IDNK	-1.36065	2.5656	46.7467	4.05574e-05	0.00678428
HEMK1	-1.06474	3.6649	46.5517	4.12871e-05	0.00678428
RP11-288H12.3	1.85496	2.69352	46.2975	4.22622e-05	0.00678428
RP1-313I6.12	1.405	3.07635	46.18	4.27222e-05	0.00678428
HMGCL	-1.10384	3.80514	45.2755	4.64713e-05	0.00685491
RP1-257A7.5	1.45472	5.22989	44.6678	4.92122e-05	0.00685491
WDR86-AS1	-2.75158	-0.450122	44.5007	4.99997e-05	0.00685491
TTC26	-1.19561	2.91649	44.4615	5.01864e-05	0.00685491
RP11-655C2.3	1.39161	1.99216	44.2438	5.12397e-05	0.00685491
PSMD6-AS2	1.33211	1.72911	43.6939	5.40197e-05	0.00701849
FUZ	-1.03713	2.71276	43.4143	5.55021e-05	0.00701849
IPP	-1.19331	2.39397	43.3911	5.56273e-05	0.00701849
PCBP3	-1.12022	2.69513	43.2122	5.66044e-05	0.00701849
STX3	1.17106	6.16232	42.2555	6.21907e-05	0.00750444
CCDC113	-2.2884	0.126101	41.8364	6.48438e-05	0.00750444
NEDD4L	1.35591	8.47015	41.4053	6.7716e-05	0.00756612
OMA1	-1.24061	3.11534	41.1678	6.93636e-05	0.00756612
TK2	-1.23289	1.71592	40.9339	7.10325e-05	0.00756612
TSEN15	-1.32861	4.41877	40.6998	7.27518e-05	0.00756612
SHISA3	1.6362	2.30912	40.6257	7.3306e-05	0.00756612
BCL2A1	1.21669	8.27205	40.209	7.65203e-05	0.00756612
RP11-46C24.7	-1.44928	1.11289	39.8898	7.90974e-05	0.00756612
GCSAM	-1.06764	5.2077	39.8299	7.95922e-05	0.00756612
TMCO4	-1.04288	3.0741	39.3626	8.35836e-05	0.00756612
PTPLAD2	-1.20931	2.51461	39.3461	8.37289e-05	0.00756612
CKS2	1.2189	5.52966	39.2832	8.42855e-05	0.00756612
TBC1D19	-1.37521	1.76242	39.2749	8.43595e-05	0.00756612
SLC16A10	1.29905	1.77788	39.0951	8.59762e-05	0.00756612
SLC25A45	-1.17173	2.90486	38.9602	8.72145e-05	0.00756612
GJC1	1.3565	3.17282	38.9195	8.75921e-05	0.00756612
TMOD1	-1.02608	4.0332	38.5792	9.08269e-05	0.00756612
COLCA2	1.86757	0.537914	38.5743	9.08742e-05	0.00756612
DAPK2	-1.93951	1.79334	38.3163	9.3424e-05	0.00756612
ZBED6	1.02977	4.3989	38.1364	9.52524e-05	0.00756612
SPHK1	1.22954	4.63406	38.085	9.57834e-05	0.00756612
CTSO	-1.10873	3.36867	38.0467	9.61806e-05	0.00756612
HSPA2	1.48074	1.54566	38.01	9.65637e-05	0.00756612
BCAR3	1.29844	7.31419	37.9977	9.66916e-05	0.00756612
HDAC9	1.19941	6.69822	37.4788	0.000102312	0.00760768
MNAT1	-1.02052	2.87573	37.4666	0.000102449	0.00760768
EGR2	1.99257	8.15681	37.3624	0.000103626	0.00760768
RP11-620J15.3	-1.11208	2.56036	36.2879	0.000116759	0.00808044
PHACTR1	1.31282	6.36888	36.1723	0.000118288	0.00809194
FZD5	1.23364	1.96753	36.0105	0.000120467	0.00813267
RP11-512M8.3	1.82868	1.99366	35.8154	0.00012316	0.00827398
CAMKV	-2.38699	-0.337261	35.5957	0.000126278	0.00836107
METTL15	-1.09503	2.80222	34.7644	0.000138968	0.00885152
MIPEP	-1.05722	3.21238	34.6182	0.000141354	0.00885152
FZD1	1.27134	3.4104	34.6156	0.000141398	0.00885152
CCL28	-1.15833	2.10903	34.3243	0.000146302	0.00903531
STK33	-1.44618	0.965191	34.2314	0.000147909	0.00905332
MIR155HG	1.56255	8.68305	34.1916	0.000148604	0.00905564
AEBP1	1.06592	4.24995	34.0625	0.000150885	0.00910597
KDELC2	-1.02602	2.63506	33.9101	0.000153632	0.00915098
TMEM218	-1.12525	2.63969	33.7615	0.000156369	0.00915098
RP4-647J21.1	-1.225	4.55906	33.7376	0.000156813	0.00915098
PSMG3-AS1	-1.30185	2.13322	33.6909	0.000157689	0.00916324
ACRC	1.12055	4.7057	33.533	0.00016069	0.00918944
UAP1L1	1.32358	6.99567	33.4157	0.000162965	0.00918944
SHISA4	1.71442	0.704878	33.3895	0.000163478	0.00918944
ECEL1	-1.17864	2.72475	33.2739	0.000165766	0.00928019
MGLL	1.22875	6.17241	32.4276	0.000183733	0.00968098
SSTR2	1.70864	2.26689	32.4055	0.000184233	0.00968098
EGR1	1.21618	7.02716	32.3545	0.000185391	0.00968098
CD274	1.55899	5.1655	31.8609	0.000197074	0.0100152
PDE6B	-1.12823	2.65213	31.4504	0.000207465	0.0102409
CD244	2.01087	5.25369	31.2889	0.000211732	0.0103771
GRAMD1C	-1.32346	4.93198	31.1431	0.000215676	0.0104957
KCNJ11	-1.0894	2.57795	30.9573	0.000220828	0.0105967
CDC14B	-1.22822	1.71044	30.7874	0.000225669	0.0106801
CCL4L1	2.58018	1.11551	30.7057	0.000228042	0.0107187
SPAG9	1.22157	9.14734	30.3888	0.000237535	0.0108478
VANGL2	1.04047	3.08041	30.364	0.000238297	0.0108478
PLEKHG7	-1.35558	1.62052	30.352	0.000238665	0.0108478
PLEK	1.14182	6.99074	30.0861	0.000247044	0.0109537
KIAA1377	-1.17397	2.87872	29.9186	0.000252504	0.0109537
RP5-1086K13.1	1.51377	3.42296	29.8914	0.000253405	0.0109537
KLHL6	1.41139	7.81463	29.498	0.000266861	0.0112415
GABRR2	1.71621	2.43664	29.4544	0.000268406	0.0112415
EREG	1.70465	0.154322	29.2011	0.000277589	0.0113489
UNC13B	1.8213	0.0662597	29.1712	0.000278697	0.0113489
BBS5	-1.34051	1.11686	29.1464	0.000279619	0.0113489
PGAM1P7	1.21981	1.73695	28.9624	0.000286586	0.0114723
RP11-137L10.6	-1.28936	2.45408	28.8018	0.000292838	0.011589
LMO2	1.15797	6.55786	28.6248	0.000299916	0.0117676
ZFP41	-1.01985	2.24037	28.595	0.000301128	0.0117816
FABP5P7	1.06405	1.99774	28.5476	0.00030307	0.011824
CCL4	2.18274	6.61271	28.2826	0.000314193	0.0119267
RBM47	1.03757	3.33159	28.2762	0.000314468	0.0119267
LINC00158	1.50157	1.77931	28.2585	0.000315229	0.0119267
SLC16A13	-1.05232	2.30089	28.0427	0.000324691	0.0120208
RP11-173M1.8	1.06707	3.73378	27.9739	0.000327777	0.0120208
CTB-119C2.1	1.21454	2.34613	27.9612	0.000328351	0.0120208
TNFRSF12A	1.08375	2.88882	27.9206	0.000330192	0.0120208
FNDC7	2.94653	-0.566066	27.8711	0.000332456	0.0120208
TTC30B	-1.01445	2.49627	27.8483	0.000333505	0.0120208
RP11-404F10.2	2.52975	0.0749446	27.8279	0.000334445	0.0120208
PMEL	1.97231	1.85596	27.6218	0.000344136	0.0121837
RAB36	-1.62321	0.943003	27.2757	0.00036118	0.0124979
RASL11A	1.20791	3.33673	27.2066	0.0003647	0.0125881
RP11-479G22.8	1.30075	0.868306	27.1612	0.00036704	0.0125919
FLYWCH2	-1.07447	1.67736	27.0918	0.000370648	0.0125919
RP1-13D10.2	1.48056	0.688396	26.7787	0.000387453	0.0126921
DEXI	1.50239	2.24079	26.6728	0.000393348	0.0126921
TRPV3	1.02463	5.88577	26.3259	0.000413409	0.0129607
SLC10A7	-1.00117	2.62336	26.2057	0.000420644	0.0130476
LIF	1.66889	2.31414	26.1261	0.000425522	0.013054
C9orf9	-1.91181	0.340671	26.1208	0.000425849	0.013054
PLEKHA6	1.92501	0.204962	26.0918	0.000427644	0.013054
IRAK1BP1	-1.94768	0.899319	25.6467	0.000456359	0.0134582
C11orf89	-1.30345	2.23786	25.5813	0.000460772	0.0135593
AC007362.1	1.05826	2.31037	25.0323	0.000499887	0.0143238
ADORA2A-AS1	1.57249	1.67257	24.9375	0.000507042	0.0143979
JOSD2	-1.09457	2.25213	24.9057	0.000509466	0.014437
RP11-456P18.2	1.60715	0.0826124	24.737	0.000522572	0.0145492
CCDC136	1.00622	2.89208	24.6659	0.000528216	0.0145492
EHHADH	-1.91581	0.10376	24.5623	0.000536568	0.0146619
RP11-132N15.3	-1.49695	1.15469	24.508	0.000541011	0.0147462
TXNIP	-1.00522	6.97421	24.271	0.000560926	0.0149221
SLC22A15	-1.09964	1.68618	24.2545	0.000562341	0.0149221
LINGO3	-2.35867	0.0257674	24.0761	0.000577965	0.015094
RHOBTB3	1.692	3.21323	24.0435	0.000580876	0.015094
IGHV5-78	-1.28798	1.50818	23.7734	0.000605665	0.0153614
KRT8P46	1.00074	1.66765	23.7002	0.000612604	0.0154237
ANKRD18DP	-1.71728	0.697133	23.6061	0.00062166	0.0155381
HCK	-1.77668	3.57869	23.5279	0.000629309	0.0156724
TRIM45	-1.47361	1.0411	23.2252	0.000660007	0.0160594
ATP1B2	1.62068	1.08233	23.1611	0.00066673	0.0161659
PPIL6	-1.02165	1.97834	23.0856	0.000674763	0.016299
RBM43	-1.08043	2.11935	23.0236	0.000681442	0.0163498
APLP1	2.05698	0.891716	23.0076	0.000683188	0.0163632
CD48	1.51129	6.15611	22.9827	0.000685897	0.0163745
AC091729.9	-1.33328	0.449736	22.9814	0.000686037	0.0163745
NAP1L4P1	1.3849	1.54098	22.9583	0.000688564	0.0163781
ZNF763	-1.33381	2.07845	22.8684	0.000698526	0.016501
RP11-27I1.4	-1.75897	0.457974	22.5014	0.000740972	0.0170373
SLAMF7	2.07177	9.75554	22.4635	0.00074554	0.0171097
IL1B	2.09755	3.01001	22.3519	0.000759159	0.017235
EGR3	1.66255	7.04306	22.3069	0.000764732	0.017235
TPPP	-1.04392	2.70491	22.2676	0.000769642	0.017235
NPHP1	-1.3854	0.453619	22.2193	0.000775723	0.0173045
SLC39A14	1.02834	6.19149	21.9786	0.000806934	0.0176119
IL1RN	1.07024	1.3213	21.9514	0.000810545	0.0176627
IDI1	1.08916	7.88048	21.7589	0.000836729	0.0180143
C16orf74	-1.20986	0.757989	21.6391	0.000853532	0.0181106
EPHB1	1.29587	1.33485	21.5295	0.000869264	0.0182492
C19orf26	1.52437	0.172436	21.1912	0.000920047	0.0184878
SLC27A5	-1.28777	0.24936	21.1546	0.000925764	0.0184933
TBX15	-1.64693	-0.218396	21.1075	0.000933167	0.0185448
DLEC1	-1.43784	0.0188883	20.9973	0.000950774	0.0187326
CCL4L2	2.58445	1.11795	20.9456	0.000959166	0.018844
CIITA	1.47954	8.98517	20.8108	0.000981474	0.0189391
C14orf80	-1.20428	3.23845	20.732	0.000994801	0.0189391
F13A1	-1.29173	2.40317	20.7298	0.000995179	0.0189391
CD84	1.07567	7.31605	20.4726	0.00104025	0.0195806
EMP1	-1.01359	3.81354	20.4541	0.00104358	0.0195806
MT1F	-1.84041	0.0527161	20.3957	0.0010542	0.0196656
FPR3	-2.80738	-0.671739	20.39	0.00105525	0.0196656
CHL1	1.12604	3.58841	20.3107	0.00106987	0.01975
NUBPL	-1.03509	1.07591	20.2956	0.00107268	0.01975
AC012368.1	1.54683	-0.128657	20.2114	0.00108855	0.0199354
RP11-248J18.3	1.17002	2.64911	19.8643	0.00115695	0.020708
PDE7B	-1.01687	1.49685	19.8602	0.00115779	0.020708
LPP-AS2	-1.58818	1.10776	19.7439	0.00118188	0.0209753
RP11-804H8.6	1.41587	0.479262	19.6883	0.00119361	0.0210209
NPHS1	1.58881	0.940282	19.6375	0.00120444	0.0211575
PTPRO	-1.47463	2.64592	19.5987	0.00121278	0.021223
BOLA3	-1.06729	1.97678	19.5223	0.00122944	0.021348
IL1A	1.54386	0.37848	19.5064	0.00123294	0.021348
DYNC2H1	-1.25177	1.39814	19.5022	0.00123388	0.021348
PRKAR2B	1.11262	3.02054	19.3355	0.00127135	0.021659
EDN1	-1.29904	1.04008	19.2993	0.00127966	0.021659
CTB-36H16.2	-1.32646	1.27514	19.1616	0.00131189	0.0219666
TRIM9	1.05958	2.03375	19.1186	0.00132217	0.0220714
BTBD19	1.15709	3.64183	19.0725	0.00133326	0.0221273
RP11-481J2.2	1.43241	2.70848	19.0697	0.00133394	0.0221273
FAM227A	-1.51942	0.286031	19.0222	0.00134553	0.0221733
TSPAN2	-1.64924	0.899147	18.9641	0.00135983	0.0221944
OSER1-AS1	-1.09295	1.7986	18.9425	0.0013652	0.0221944
CAPN12	-1.12877	0.972249	18.9322	0.00136778	0.0221944
LY9	1.69147	9.54655	18.7715	0.00140864	0.0224535
ZNF391	-1.13352	0.84543	18.6625	0.00143719	0.0226464
ADAMTS7	-1.55263	3.61138	18.468	0.00148987	0.0231587
ADORA2A	1.30997	0.82699	18.259	0.00154907	0.0236981
CACNA2D4	-1.23808	0.872717	18.2142	0.00156212	0.0237719
TMPRSS13	-1.21273	0.832772	18.0826	0.00160126	0.0240494
HLA-DQB1-AS1	1.29418	2.68727	18.0656	0.00160639	0.0240494
AC007386.2	2.42663	0.459936	18.0407	0.00161395	0.0241077
PTCHD2	1.50836	-0.374587	17.9369	0.00164595	0.0243396
HBEGF	1.18649	1.2065	17.8433	0.00167544	0.0244802
TRIM51CP	2.90443	0.643512	27.7238	0.00168765	0.0244913
MCOLN3	1.16062	1.57206	17.7644	0.00170081	0.0246305
FAM86HP	-1.25488	0.692294	17.6753	0.00173	0.0248961
FAM20A	1.18941	0.995658	17.5893	0.00175876	0.0251784
CORO6	1.15317	4.99476	17.5428	0.00177455	0.0253256
GPR157	-1.12192	3.16835	17.4439	0.00180871	0.0255541
SH2D5	1.54757	1.87905	17.4258	0.00181502	0.0255541
LSMEM1	1.26899	3.97784	17.3783	0.00183176	0.0255592
BX322557.10	-1.09021	1.28232	17.2987	0.00186024	0.0258519
NKAPP1	-1.32608	0.244177	16.9019	0.00201044	0.0269336
RP4-781K5.6	1.85243	-0.185991	16.8142	0.00204553	0.0271175
ZNF469	-1.11555	2.36575	16.7481	0.00207251	0.0273235
NAP1L3	-1.0802	0.909449	16.6269	0.00212305	0.027662
MFSD2A	1.15377	5.41487	16.5833	0.0021416	0.0278509
DHRS9	1.1165	1.78511	16.5744	0.00214541	0.0278742
CTD-3088G3.8	1.31693	2.32157	16.3835	0.00222913	0.0283663
RRAS	-1.1063	0.917099	16.3131	0.002261	0.0285936
FAM229B	-1.3035	0.185516	16.2095	0.00230885	0.0287156
ASCL2	-1.34634	0.726059	16.1945	0.00231591	0.0287156
SCAND3	-1.34946	0.765678	16.1666	0.00232903	0.0287156
KIRREL2	1.33929	1.55883	15.925	0.00244675	0.0295839
PADI2	-1.01852	4.31774	15.8975	0.00246056	0.0295999
RP11-876N24.5	1.24517	2.97686	15.801	0.00250989	0.0299015
TNF	1.09035	6.00495	15.6632	0.00258245	0.0304491
FAM111B	-1.19215	5.6279	15.5854	0.00262447	0.0306047
IL2	1.92255	1.10113	15.555	0.00264113	0.0306734
MATN1	1.03301	1.74871	15.537	0.00265104	0.0306856
ADAMTS7P4	-1.22337	1.16295	15.4708	0.00268794	0.0308229
LEPR	-1.38079	0.264322	15.3856	0.00273628	0.031079
ZNF396	-1.23893	0.543593	15.3837	0.00273735	0.031079
HSD17B8	-1.10609	1.1812	15.3516	0.00275587	0.0311607
FAM86EP	-1.30398	0.454766	15.2133	0.00283734	0.0316148
CTA-390C10.10	1.3263	0.556286	14.9218	0.00301865	0.0328899
TMEM151B	1.34151	0.218861	14.8626	0.00305718	0.0330483
CD22	1.05507	8.93051	14.7994	0.0030989	0.0331855
BHLHE41	1.0031	2.91655	14.7781	0.00311319	0.0332879
RP11-73M18.6	1.48138	0.0706396	14.6264	0.00321678	0.0339475
OSCP1	-1.14714	0.864232	14.5878	0.00324386	0.0341282
CCDC40	-1.6541	0.30547	14.5201	0.00329187	0.0343452
RAB3B	1.57634	2.07859	14.481	0.00332008	0.0345609
RP5-1103G7.4	-1.01206	0.842193	14.3774	0.00339609	0.0349606
GCM1	1.71263	0.66409	14.3669	0.00340387	0.0349836
U62631.5	1.5803	3.31318	14.2998	0.00345435	0.0351614
FGD2	-1.04027	5.00936	14.1085	0.00360324	0.035975
RP11-421L21.3	-1.00705	0.71762	13.9566	0.00372707	0.0366638
FAM69B	-1.48297	-0.216807	13.9212	0.00375664	0.0368494
LINC00910	-1.25837	0.268111	13.8388	0.00382655	0.0371994
ACKR3	-1.05701	2.00689	13.8378	0.00382744	0.0371994
hsa-mir-5195	-1.31919	0.562758	13.7776	0.00387952	0.037573
RP5-864K19.4	1.43076	0.817751	13.712	0.00393728	0.0379721
DDIT4L	1.34329	0.916269	13.6945	0.00395284	0.0380423
SLC12A3	-1.05603	1.4243	13.5843	0.00405267	0.0384844
FFAR1	1.93726	1.29575	13.5566	0.00407823	0.0385222
RP11-713N11.3	1.91509	0.866426	13.5468	0.00408733	0.0385471
CD72	1.24437	5.61723	13.5447	0.00408926	0.0385471
TRBJ2-2P	-1.14278	0.327311	13.422	0.00420529	0.0391849
AC090286.2	1.64609	-0.214795	13.3846	0.00424139	0.0394412
PPARG	1.89188	1.15778	13.3062	0.00431838	0.0398143
DICER1-AS1	-1.15199	0.226475	13.2614	0.00436306	0.0400085
FNBP1P1	-1.0374	1.04047	13.1884	0.00443713	0.0402557
APOE	1.22501	0.794636	13.0671	0.00456366	0.0408919
IL5RA	-1.54202	0.723626	13.0325	0.00460054	0.0411132
CNTD2	1.21199	0.953348	12.9504	0.00468945	0.0413932
P2RY14	-1.54877	0.885118	12.7274	0.00494159	0.0427089
AC145110.1	1.40361	1.97786	12.6787	0.00499881	0.0431081
CMYA5	1.4072	0.157246	12.5964	0.00509735	0.04363
CXCL2	1.87674	0.301258	12.535	0.00517244	0.0440824
CBR3	-1.11644	0.46038	12.4486	0.00528026	0.0445314
MORN4	-1.03725	0.362263	12.4226	0.0053132	0.0446997
TTLL1	-1.21199	0.277033	12.4063	0.00533398	0.0447652
ZNF502	-1.31025	0.984736	12.3873	0.00535834	0.0448603
HSD11B1L	1.02278	0.64457	12.2801	0.00549845	0.0454541
AC131971.1	1.10651	0.663753	12.2746	0.00550574	0.0454757
LINC01096	-1.42908	0.162266	12.2358	0.00555759	0.0456351
DIRAS1	1.03153	2.31862	12.1555	0.00566678	0.0460974
RP4-724E16.2	1.07265	0.851516	11.9596	0.00594412	0.0475392
EPDR1	-1.17191	1.583	11.9272	0.00599157	0.0477627
RP11-295G20.2	1.00702	0.449929	11.7262	0.0062962	0.0492001
FAM50B	-1.08981	0.0737659	11.7238	0.00629998	0.0492001

## Sheet: 1B_anti_IgM_DEG
Supplementary file 1B:
Genes differentially expressed (Log2FC >1 or < -1 and FDR <= 0.05) following anti-IgM treatment.
	logFC	logCPM	F	PValue	FDR
RRAGD	2.69059	4.36831	187.133	6.6616e-08	0.000587843
KLF10	1.39041	7.06651	158.287	1.50005e-07	0.000587843
RP11-493L12.5	3.28093	2.87884	157.476	1.5377e-07	0.000587843
CCL3	4.4732	4.02399	138.446	2.85632e-07	0.000587843
RP1-257A7.5	2.59346	5.22989	135.396	3.17768e-07	0.000587843
CCL3L1	4.87056	1.65014	135.157	3.20465e-07	0.000587843
TEC	1.68326	4.84647	130.436	3.79779e-07	0.000587843
PHACTR1	2.55314	6.36888	128.874	4.02247e-07	0.000587843
SYNJ2	1.34474	6.03127	128.828	4.02919e-07	0.000587843
CCL4L1	5.11625	1.11551	127.279	4.26839e-07	0.000587843
PTGER4	1.82942	7.7384	112.845	7.55423e-07	0.000945789
SLAMF1	2.26895	9.06229	110.505	8.33913e-07	0.000957055
RGS1	1.43613	10.1454	108.516	9.08439e-07	0.000962386
SCIMP	1.99916	4.3111	104.914	1.06467e-06	0.000969758
ZNF165	1.49115	5.78555	104.001	1.10925e-06	0.000969758
NIPAL4	2.54058	6.68466	103.657	1.12664e-06	0.000969758
TVP23A	2.59421	5.08589	99.4135	1.3702e-06	0.00108134
IL10RA	-1.0543	7.94172	98.1059	1.45763e-06	0.00108134
SPNS2	1.61424	3.33834	97.6196	1.49183e-06	0.00108134
LFNG	-1.14218	6.20307	95.5051	1.6522e-06	0.00111175
NEDD4L	2.08103	8.47015	94.9793	1.69523e-06	0.00111175
CCL4	4.27451	6.61271	89.7401	2.20629e-06	0.00128806
BMP7	-1.35699	6.19724	89.6403	2.21769e-06	0.00128806
SLC1A1	-1.81389	4.79361	89.4066	2.24466e-06	0.00128806
RASGEF1B	1.03584	7.5075	86.4714	2.6192e-06	0.00140476
CORO6	2.59766	4.99476	86.0911	2.67301e-06	0.00140476
LRRC8B	1.23538	5.71173	85.5354	2.75404e-06	0.00140476
ABRACL	1.0893	5.75426	84.2084	2.95975e-06	0.00145578
MGLL	1.9922	6.17241	81.3636	3.46614e-06	0.0016091
NIN	1.68842	9.23542	81.1653	3.50515e-06	0.0016091
MYO1E	1.16197	7.549	80.5029	3.63935e-06	0.00161681
PIKFYVE	1.57845	9.14568	79.5684	3.83927e-06	0.00165232
CTD-3247F14.2	2.77479	2.03826	77.4555	4.34181e-06	0.00177139
CD79B	-1.79773	7.39345	77.3335	4.37318e-06	0.00177139
CD244	3.14216	5.25369	74.5296	5.17421e-06	0.00203598
RGCC	1.08201	7.36898	73.3703	5.55603e-06	0.00212549
EGR1	1.84576	7.02716	71.8855	6.09543e-06	0.00220911
GNPDA1	1.93231	5.20423	71.1548	6.38381e-06	0.00220937
HLA-DQB2	1.12602	4.8311	70.5873	6.61911e-06	0.00220937
CCR7	1.48273	9.90137	70.3099	6.73785e-06	0.00220937
KBTBD8	1.07506	7.2096	69.2528	7.21444e-06	0.00226788
PHF6	1.60874	7.66988	68.8798	7.39218e-06	0.00226788
RHOBTB3	2.86821	3.21323	68.8424	7.41028e-06	0.00226788
RP11-540A21.2	2.11952	1.89169	67.6853	7.99766e-06	0.00236229
COLCA2	2.44786	0.537914	66.5995	8.6001e-06	0.00246751
AIM2	-1.22087	6.45387	66.1539	8.86296e-06	0.00249103
CKS2	1.58819	5.52966	65.2857	9.40326e-06	0.00253925
SH2D5	3.06958	1.87905	64.9842	9.6001e-06	0.00254255
PTPRCAP	-1.11378	6.12321	64.6278	9.83908e-06	0.00255667
PLEK	1.69285	6.99074	63.65	1.05323e-05	0.00268612
EGR3	2.92481	7.04306	63.3363	1.07669e-05	0.00269604
SASH3	-1.11637	7.07411	62.8311	1.11581e-05	0.00269649
NT5DC3	1.05507	5.12494	62.8284	1.11603e-05	0.00269649
SDCBP	1.0462	7.94652	62.3825	1.15199e-05	0.00273539
CD274	2.2328	5.1655	61.8909	1.19325e-05	0.00276842
BCAR3	1.66744	7.31419	61.7418	1.20611e-05	0.00276842
CYBB	-1.11533	7.97795	60.0216	1.36719e-05	0.0030705
ZSCAN12P1	1.49905	4.07362	59.4873	1.42237e-05	0.0030705
TRPV3	1.55044	5.88577	59.4446	1.42689e-05	0.0030705
ZBTB18	-1.02208	6.11661	57.5897	1.64114e-05	0.00334533
SH2B2	-1.27795	3.27718	57.3601	1.67025e-05	0.00334533
NFKBIE	1.14762	7.09238	57.3148	1.67607e-05	0.00334533
RCSD1	-1.52234	7.0288	56.3424	1.80699e-05	0.00355512
EGR2	2.52185	8.15681	55.9668	1.8608e-05	0.00360943
SLAMF7	3.28725	9.75554	55.5306	1.92574e-05	0.00361699
SLC43A3	1.20269	6.01386	55.4144	1.94349e-05	0.00361699
ADAMTS7	-2.84064	3.61138	55.0231	2.00471e-05	0.00362128
HIVEP3	1.54213	5.44009	54.9719	2.01289e-05	0.00362128
CD84	1.79191	7.31605	54.8294	2.03588e-05	0.00362128
FAM210A	1.00529	6.15778	54.7369	2.05097e-05	0.00362128
BHLHE41	1.92908	2.91655	54.0796	2.16211e-05	0.00376918
LINC01010	2.4761	1.09136	53.7026	2.22911e-05	0.00379554
CD22	2.06769	8.93051	53.6703	2.23496e-05	0.00379554
MCOLN3	1.95777	1.57206	52.0547	2.55277e-05	0.004106
AP001468.1	1.3041	3.29325	51.9077	2.58429e-05	0.004106
CCL4L2	3.96204	1.11795	51.8636	2.59383e-05	0.004106
MARCKS	-1.33712	5.63004	51.26	2.72884e-05	0.00422265
MGAT3	-1.11137	5.3032	50.5307	2.90332e-05	0.00438519
DDIT3	1.15854	6.50057	50.2397	2.97664e-05	0.00438519
AF165138.7	3.47463	0.229404	50.1706	2.99439e-05	0.00438519
RNF19A	1.11243	8.3394	49.7128	3.11514e-05	0.00438519
GFOD1	1.47045	5.92767	49.6932	3.12045e-05	0.00438519
LY9	2.75657	9.54655	49.1957	3.25862e-05	0.00448342
HHEX	-1.08911	4.8771	49.17	3.26596e-05	0.00448342
NUAK2	-1.47083	5.23705	49.019	3.30945e-05	0.00448342
CD48	2.19911	6.15611	48.9808	3.32057e-05	0.00448342
HLA-DQB1-AS1	2.11612	2.68727	48.8576	3.3567e-05	0.0044882
QPCTL	1.12345	5.21072	48.5274	3.45594e-05	0.00457647
DHRS9	1.88974	1.78511	48.1559	3.57179e-05	0.00468483
TNFSF9	1.24259	4.14525	47.8678	3.66488e-05	0.00476157
KCNN4	-1.08538	6.17956	47.602	3.7533e-05	0.00478616
IDI1	1.60374	7.88048	46.7994	4.03628e-05	0.00498182
COBLL1	-1.10253	6.73418	46.6647	4.08624e-05	0.00498182
RP1-313I6.12	1.41639	3.07635	46.622	4.10224e-05	0.00498182
IGF2R	1.00906	7.88088	46.5648	4.12379e-05	0.00498182
HES1	1.62763	4.13848	45.6626	4.48207e-05	0.0053213
FLCN	1.17208	6.25387	44.7497	4.88319e-05	0.00565136
IQSEC1	-1.19647	6.38968	44.6243	4.94161e-05	0.00566627
UAP1L1	1.53517	6.99567	44.5463	4.97835e-05	0.00566627
SPHK1	1.32148	4.63406	44.2477	5.12203e-05	0.00573537
BCL2A1	1.28133	8.27205	44.2471	5.12235e-05	0.00573537
KLHL6	1.75762	7.81463	44.1382	5.17599e-05	0.00574869
U62631.5	2.81276	3.31318	43.8834	5.30417e-05	0.00580141
BLK	-1.00105	7.22663	43.8608	5.31571e-05	0.00580141
SLC43A2	-1.74715	7.03783	43.6708	5.41406e-05	0.00580141
TSPAN33	-1.00585	6.41377	43.6416	5.42936e-05	0.00580141
SPRY1	1.41477	2.52712	43.6326	5.43408e-05	0.00580141
CIITA	2.12981	8.98517	43.2952	5.61488e-05	0.00582415
EGR4	2.25864	1.59741	43.2663	5.63068e-05	0.00582415
GTF2IRD1	1.2658	3.60917	43.2006	5.66683e-05	0.00582415
SEMA4B	-1.31214	4.44896	42.7994	5.8938e-05	0.00596707
STX3	1.17433	6.16232	42.727	5.93587e-05	0.00596707
NR4A3	2.29439	8.98091	42.2314	6.23393e-05	0.00617653
RP4-781K5.6	2.91158	-0.185991	41.9544	6.40832e-05	0.00630396
ARL8B	1.16118	7.97858	41.5471	6.67547e-05	0.00638595
KMO	1.24204	5.32996	41.4921	6.7126e-05	0.00638595
TFEB	-1.0666	5.98218	41.4759	6.72351e-05	0.00638595
NDRG4	1.08411	5.92292	41.2423	6.88415e-05	0.00648299
RP11-248J18.3	1.67211	2.64911	40.6966	7.27753e-05	0.00675452
TMEM231	1.41671	1.51259	40.5493	7.38831e-05	0.00678345
HOMER1	1.38781	4.36805	40.4758	7.44435e-05	0.00678964
WDR91	1.00335	6.59836	39.9648	7.84826e-05	0.00706446
LRRC32	1.66657	5.90543	39.5547	8.19144e-05	0.00725515
MIR155HG	1.69149	8.68305	39.4516	8.2805e-05	0.00725515
PEA15	1.06747	9.7731	39.4389	8.29162e-05	0.00725515
RGS13	1.07973	8.24586	39.1557	8.54273e-05	0.00735316
DAPK2	-1.97221	1.79334	38.912	8.76615e-05	0.0074082
RP11-705C15.2	1.02882	4.0025	38.1916	9.46876e-05	0.00785565
LSS	1.07298	8.58318	38.024	9.64172e-05	0.00795124
IL13RA1	-1.01686	4.3276	37.5588	0.000101421	0.00812358
C11orf89	-1.60608	2.23786	37.545	0.000101573	0.00812358
IRF4	1.33258	9.7415	37.538	0.000101651	0.00812358
HLA-DQB1	1.03395	9.65916	37.5224	0.000101826	0.00812358
FLI1	-1.21961	5.88734	37.5026	0.000102046	0.00812358
CD72	2.1424	5.61723	37.4594	0.00010253	0.00812358
AC145110.1	2.39321	1.97786	37.0096	0.000107734	0.00838254
FZD1	1.31374	3.4104	36.7951	0.000110326	0.00848834
RP11-701H16.4	1.98509	0.225751	36.037	0.000120107	0.00894396
TEX9	1.06329	3.81669	35.9214	0.000121688	0.00896199
C16orf74	-1.61082	0.757989	35.8568	0.000122583	0.00897986
RP11-542M13.3	2.01495	0.001041	35.6267	0.000125833	0.00907316
C12orf77	2.31488	2.03134	35.123	0.000133316	0.00936749
ATP6V1F	1.44829	6.94258	35.0522	0.000134409	0.00939636
FGL2	-1.02137	4.37009	34.7176	0.000139726	0.00958902
SLC25A25	1.02522	4.77685	34.6286	0.000141183	0.00958902
ADM	1.42091	1.77127	34.5809	0.000141971	0.00958902
RP11-876N24.5	1.82649	2.97686	33.8162	0.000155354	0.0100448
SSTR2	1.75105	2.26689	33.7377	0.000156812	0.0100916
TXK	1.23764	3.37118	33.1865	0.00016752	0.0106809
DEXI	1.66534	2.24079	33.0193	0.00017094	0.0108287
CD109	1.01603	4.01138	32.8865	0.000173717	0.0109243
KIAA0040	-1.11442	6.60027	32.6318	0.000179192	0.0109522
NAMPT	1.33574	8.97748	32.6301	0.000179229	0.0109522
FMNL3	-1.11062	7.02066	32.4853	0.000182435	0.0110197
SPAG9	1.24794	9.14734	32.0797	0.000191791	0.0114175
ADORA2A-AS1	1.76078	1.67257	31.7494	0.000199834	0.0116615
TXNIP	-1.14864	6.97421	31.7037	0.000200979	0.0116788
C1orf95	2.81582	2.9336	31.6511	0.000202305	0.0117065
SLC9B2	1.2807	5.60508	31.5862	0.000203957	0.0117218
KCNJ11	-1.10118	2.57795	31.4983	0.000206219	0.0117357
LDLRAD4	1.14904	8.5425	31.3021	0.000211379	0.0119074
RP1-239B22.5	1.34432	3.06662	31.0453	0.00021837	0.0121753
AMDHD2	1.07551	3.66319	30.9821	0.000220131	0.0121753
DOK3	1.50166	4.52358	30.9254	0.000221727	0.0122145
HLA-DQA1	1.27758	10.0725	30.2145	0.000242955	0.0130702
MET	1.76073	8.81072	29.8341	0.000255313	0.0135572
RIN2	1.59017	2.81784	29.5593	0.000264709	0.0138266
EHD3	-1.47469	4.71118	29.5497	0.000265047	0.0138266
GYLTL1B	-1.20894	4.59496	29.5179	0.000266161	0.0138323
ZNF365	1.38102	1.3596	29.433	0.000269168	0.013936
PTPRO	-1.84322	2.64592	29.3576	0.00027187	0.0139709
AMIGO2	1.31672	7.89792	29.2793	0.000274712	0.0139998
CLCF1	-1.31958	3.40701	29.2741	0.000274903	0.0139998
SLC3A2	1.01688	8.88871	29.2508	0.000275755	0.0139998
NCR3LG1	1.42014	4.64279	29.2306	0.0002765	0.0139998
IGLL5	-1.53308	2.76546	29.1907	0.000277973	0.0140229
AKAP12	1.04598	1.93858	29.1594	0.000279135	0.0140301
GRAMD1C	-1.29427	4.93198	29.0191	0.000284419	0.014154
RP11-481J2.2	1.79356	2.70848	29.0121	0.000284684	0.014154
RP11-512M8.3	1.63567	1.99366	28.7299	0.000295687	0.0144405
ENPP3	-1.41704	3.64461	28.6959	0.000297049	0.0144557
ASS1P1	1.53081	1.16775	28.4881	0.000305526	0.0146652
BMF	-1.08104	7.58454	28.4671	0.000306397	0.0146652
P2RY14	-2.4581	0.885118	28.4047	0.000309006	0.0146746
C19orf26	1.76473	0.172436	28.0952	0.000322358	0.0149984
SUGCT	-1.49819	1.38603	27.9101	0.000330669	0.0151799
RPF2	1.0025	5.32791	27.8175	0.000334926	0.0153243
RENBP	1.68242	2.98637	27.6664	0.000342011	0.0153625
MIR146A	1.28089	5.10344	27.5865	0.000345828	0.0153625
HLA-DPB2	1.87226	-0.728083	27.5559	0.000347306	0.0153625
RP11-309L24.9	1.12167	2.66059	27.5056	0.00034975	0.015389
NPC2	1.05164	5.00586	27.2347	0.000363263	0.0158318
NRROS	1.15721	4.2084	27.2039	0.000364842	0.0158505
ULBP1	1.32228	1.46385	27.1329	0.000368507	0.0158592
IL1RN	1.18871	1.3213	27.0669	0.000371951	0.0158592
SIRPA	1.33319	6.48667	26.9711	0.000377019	0.0159763
SLC2A5	-1.31222	5.84013	26.5159	0.000402276	0.0165377
NAP1L4P1	1.48614	1.54098	26.1096	0.000426543	0.0171094
RP11-713N11.3	2.66059	0.866426	26.0167	0.000432331	0.0171094
SGK1	1.59183	8.85653	25.9278	0.000437965	0.0171635
CDC42EP3	1.00772	6.90095	25.9111	0.000439033	0.0171635
ERP27	-1.23279	2.09794	25.7631	0.000448634	0.0172235
RPL32P1	1.84529	0.0372375	25.5774	0.000461033	0.0175882
LRMP	1.01461	9.76975	25.2362	0.000484915	0.0182966
P2RX5	-1.02558	3.84774	24.9864	0.000503335	0.018735
KIAA1045	2.10913	-0.0258519	24.7841	0.000518873	0.0190558
PLEKHG7	-1.22457	1.62052	24.7207	0.000523862	0.0191369
ZNF821	-1.07258	3.6348	24.6645	0.000528325	0.0192049
DNM1P35	1.81777	-0.118239	24.654	0.000529171	0.0192049
LINC00426	1.63979	5.24475	24.5172	0.000540256	0.0194267
TMEM251	1.1004	3.02613	24.1147	0.00057454	0.0201655
FOSL2	1.49565	8.12805	24.057	0.000579668	0.0202106
HCK	-1.73919	3.57869	23.9427	0.000589984	0.0204667
FFAR1	2.61071	1.29575	23.8007	0.000603106	0.0206755
DUSP4	1.30495	9.05403	23.4573	0.000636315	0.0211675
FES	-1.17184	3.84964	23.3013	0.000652126	0.0216401
PTPN6	1.17382	7.28743	23.1615	0.000666688	0.0218091
GM2A	1.02496	5.96558	23.1307	0.000669953	0.0218402
RP11-705C15.3	1.01348	3.72781	23.1226	0.00067081	0.0218402
SIAH2	1.08087	7.42057	22.9546	0.000688976	0.0222215
RP11-404F10.2	2.26563	0.0749446	22.7573	0.00071106	0.0228802
IGHV5-78	-1.25498	1.50818	22.6193	0.000727012	0.0232798
ADORA2A	1.46353	0.82699	22.6062	0.000728549	0.0232798
NAPSB	-1.04464	6.56628	22.3254	0.000762429	0.0236115
EHF	-2.11079	0.688665	22.2956	0.000766137	0.0236115
SHISA3	1.24795	2.30912	22.2822	0.000767813	0.0236115
IZUMO4	-1.06827	5.5517	22.0423	0.000798528	0.0242279
RP11-536C5.7	1.29359	2.77399	21.7681	0.000835453	0.0247438
AC147651.4	1.30461	2.41732	21.6013	0.000858914	0.0251146
UPB1	1.84022	0.843288	21.5397	0.000867786	0.0252116
AC006129.4	1.36791	2.22695	21.531	0.000869047	0.0252116
VGF	1.50036	0.822838	21.3848	0.000890565	0.0255055
NR4A1	1.56946	8.98488	21.349	0.00089593	0.0255055
IGLC3	-1.23086	2.05544	21.3462	0.000896358	0.0255055
AP001189.4	2.26594	2.41712	21.0481	0.000942604	0.0265471
LINGO3	-2.13705	0.0257674	20.9172	0.000963819	0.0268156
CHRNA1	1.83908	2.04263	20.8401	0.000976568	0.0269104
FAM111B	-1.38974	5.6279	20.5285	0.00103025	0.0279302
KCNK12	-1.32424	1.68646	20.1927	0.0010921	0.0287436
NFIL3	1.0304	6.48909	20.1893	0.00109276	0.0287436
TP63	-1.16109	3.09002	19.9188	0.00114587	0.029356
ELL2	1.03622	7.59191	19.827	0.0011646	0.0295215
KCNMA1	1.14756	1.57806	19.7715	0.00117611	0.0296656
DIRAS1	1.30389	2.31862	19.5352	0.00122662	0.0303832
TRIM51CP	3.0957	0.643512	31.1795	0.00123877	0.0305741
RASSF6	-1.35092	5.64241	19.3886	0.00125927	0.0307615
HLA-L	1.01776	4.71869	19.3108	0.00127701	0.0307615
RP11-132N15.3	-1.31534	1.15469	19.31	0.00127719	0.0307615
RASL11A	1.02003	3.33673	19.1265	0.00132026	0.0315122
PRRG4	1.13817	3.93933	18.7209	0.00142179	0.0328539
FGD2	-1.18233	5.00936	18.4026	0.0015081	0.0339646
METTL1	1.04635	4.50286	18.3702	0.00151723	0.0340619
PNOC	1.07185	4.28737	18.3275	0.00152937	0.0341603
HIC1	1.24138	1.30806	17.985	0.00163104	0.0353336
LIF	1.3934	2.31414	17.9703	0.00163558	0.0353336
CHL1	1.06719	3.58841	17.9394	0.00164517	0.0353336
TGFB2	-1.67746	0.568818	17.7952	0.00169085	0.0359913
ITGB3	1.07871	3.74785	17.7221	0.00171459	0.0362167
AL928768.3	-1.03848	2.23181	17.6979	0.00172255	0.0362736
GIPR	1.48884	3.22851	17.6393	0.00174198	0.0363542
RP11-876N24.4	1.24823	3.71588	17.5826	0.00176104	0.0365807
DDIT4L	1.54144	0.916269	17.5184	0.0017829	0.0369234
FAM86B3P	1.0344	2.62624	17.3555	0.00183987	0.037494
RP6-99M1.2	1.05892	3.16221	17.3538	0.00184048	0.037494
CECR7	1.079	1.94638	17.2954	0.00186143	0.037694
ARHGAP22	-1.57241	1.62262	16.914	0.00200562	0.0395557
TFPI2	1.61658	4.35322	16.9059	0.00200884	0.0395557
TEAD2	-1.38498	1.92626	16.7952	0.00205327	0.0397732
SERPINA9	1.32761	3.69095	16.6511	0.00211285	0.0403636
PRICKLE2	1.41725	0.287969	16.6325	0.00212068	0.0403636
RP1-257A7.4	1.38896	1.2102	16.5833	0.00214159	0.0406253
RAPGEF3	-1.43558	2.17488	16.566	0.00214901	0.0406751
FAM124A	1.6827	0.474152	16.4889	0.00218246	0.0409233
NR4A2	1.34404	8.0834	16.4784	0.00218706	0.0409233
GPR3	1.48502	1.41299	16.4313	0.0022078	0.0410332
SLCO4A1	1.25366	2.57898	16.4246	0.00221076	0.0410332
TSPAN18	-1.08229	2.51162	16.2533	0.00228847	0.0418551
AC012368.1	1.39764	-0.128657	16.1648	0.00232989	0.0422757
TCL1A	-1.17608	6.05981	15.9711	0.00242372	0.0429042
RP11-288H12.3	1.07582	2.69352	15.8633	0.00247794	0.0433786
TMEM38B	1.20287	3.9093	15.7782	0.00252171	0.0436843
TNFRSF14	1.03379	6.69339	15.6414	0.00259414	0.0444109
XIRP1	1.95302	0.619973	15.2866	0.0027938	0.0468924
SLFN12	-1.09978	1.21183	15.2465	0.00281753	0.047091
TEAD4	1.86584	1.15824	15.097	0.00290808	0.0477925
CD180	1.35489	6.26367	15.0459	0.0029398	0.0481413

## Sheet: 1C_unique_to_DC_SIGN_Fc_DEG
Supplementary file 1C:
Genes differentially expressed (Log2FC >1 or < -1 and FDR <= 0.05) following DC-SIGN-Fc treatment that are not significantly, differentially expressed following anti-IgM treatment.
	logFC	logCPM	F	PValue	FDR
UCP2	-1.59285	7.71461	173.723	9.56166e-08	0.00131683
SLC38A2	1.2209	9.24239	126.978	4.31675e-07	0.00253855
KLF2	-1.01041	6.26667	91.7306	1.99291e-06	0.00343079
MAK	-1.52057	2.96863	88.2272	2.38691e-06	0.0036525
ALDH6A1	-1.49847	2.61624	80.5066	3.63859e-06	0.00467972
CTPS2	-1.04869	4.18194	77.4713	4.33779e-06	0.00467972
PQLC3	-1.32617	3.07632	75.9893	4.73715e-06	0.00467972
NONOP2	1.38693	4.87007	73.1196	5.64295e-06	0.00467972
SLC48A1	-1.15222	3.50409	70.3152	6.73556e-06	0.00467972
PIK3AP1	1.11601	8.4295	68.3488	7.65433e-06	0.00501978
AC010733.5	1.32374	3.86525	64.1257	1.0188e-05	0.00530876
IL8	1.74722	4.65114	63.6908	1.05022e-05	0.00530876
IMPACT	-1.2113	2.96926	62.9518	1.10632e-05	0.00530876
CAPN2	-1.00065	7.22755	60.2689	1.34251e-05	0.00530976
C17orf75	-1.07093	3.31414	60.2243	1.34692e-05	0.00530976
RP5-874C20.3	-1.00467	3.90773	59.8855	1.38099e-05	0.00530976
TMEM254	-1.17097	3.36741	59.3519	1.43678e-05	0.00530976
NEK3	-1.51736	2.8317	58.744	1.50363e-05	0.00530976
ZNF441	-1.43183	3.28087	56.8055	1.74316e-05	0.00575244
L1CAM	-1.47317	4.32008	54.9264	2.0202e-05	0.00575244
SNX33	1.58451	2.55174	54.7303	2.05205e-05	0.00575244
SDC3	-1.59679	2.43497	53.8051	2.21064e-05	0.00575244
POLR3GL	-1.13476	3.45107	51.5229	2.66904e-05	0.00630991
DNAL4	-1.04239	3.2011	51.519	2.66991e-05	0.00630991
RP11-75L1.1	1.4239	3.38458	50.3329	2.95292e-05	0.00644187
GLA	1.15954	7.30623	48.4112	3.49169e-05	0.00678428
GDF11	1.1389	3.48155	48.3869	3.4992e-05	0.00678428
ERMN	-1.62097	4.65327	48.2259	3.54961e-05	0.00678428
MARCH2	-1.01497	3.46846	47.9773	3.62917e-05	0.00678428
CBLN3	-1.14171	3.04904	47.8805	3.66068e-05	0.00678428
STOML1	-1.10589	2.93193	47.4252	3.81356e-05	0.00678428
IDNK	-1.36065	2.5656	46.7467	4.05574e-05	0.00678428
HEMK1	-1.06474	3.6649	46.5517	4.12871e-05	0.00678428
HMGCL	-1.10384	3.80514	45.2755	4.64713e-05	0.00685491
WDR86-AS1	-2.75158	-0.450122	44.5007	4.99997e-05	0.00685491
TTC26	-1.19561	2.91649	44.4615	5.01864e-05	0.00685491
RP11-655C2.3	1.39161	1.99216	44.2438	5.12397e-05	0.00685491
PSMD6-AS2	1.33211	1.72911	43.6939	5.40197e-05	0.00701849
FUZ	-1.03713	2.71276	43.4143	5.55021e-05	0.00701849
IPP	-1.19331	2.39397	43.3911	5.56273e-05	0.00701849
PCBP3	-1.12022	2.69513	43.2122	5.66044e-05	0.00701849
CCDC113	-2.2884	0.126101	41.8364	6.48438e-05	0.00750444
OMA1	-1.24061	3.11534	41.1678	6.93636e-05	0.00756612
TK2	-1.23289	1.71592	40.9339	7.10325e-05	0.00756612
TSEN15	-1.32861	4.41877	40.6998	7.27518e-05	0.00756612
RP11-46C24.7	-1.44928	1.11289	39.8898	7.90974e-05	0.00756612
GCSAM	-1.06764	5.2077	39.8299	7.95922e-05	0.00756612
TMCO4	-1.04288	3.0741	39.3626	8.35836e-05	0.00756612
PTPLAD2	-1.20931	2.51461	39.3461	8.37289e-05	0.00756612
TBC1D19	-1.37521	1.76242	39.2749	8.43595e-05	0.00756612
SLC16A10	1.29905	1.77788	39.0951	8.59762e-05	0.00756612
SLC25A45	-1.17173	2.90486	38.9602	8.72145e-05	0.00756612
GJC1	1.3565	3.17282	38.9195	8.75921e-05	0.00756612
TMOD1	-1.02608	4.0332	38.5792	9.08269e-05	0.00756612
ZBED6	1.02977	4.3989	38.1364	9.52524e-05	0.00756612
CTSO	-1.10873	3.36867	38.0467	9.61806e-05	0.00756612
HSPA2	1.48074	1.54566	38.01	9.65637e-05	0.00756612
HDAC9	1.19941	6.69822	37.4788	0.000102312	0.00760768
MNAT1	-1.02052	2.87573	37.4666	0.000102449	0.00760768
RP11-620J15.3	-1.11208	2.56036	36.2879	0.000116759	0.00808044
FZD5	1.23364	1.96753	36.0105	0.000120467	0.00813267
CAMKV	-2.38699	-0.337261	35.5957	0.000126278	0.00836107
METTL15	-1.09503	2.80222	34.7644	0.000138968	0.00885152
MIPEP	-1.05722	3.21238	34.6182	0.000141354	0.00885152
CCL28	-1.15833	2.10903	34.3243	0.000146302	0.00903531
STK33	-1.44618	0.965191	34.2314	0.000147909	0.00905332
AEBP1	1.06592	4.24995	34.0625	0.000150885	0.00910597
KDELC2	-1.02602	2.63506	33.9101	0.000153632	0.00915098
TMEM218	-1.12525	2.63969	33.7615	0.000156369	0.00915098
RP4-647J21.1	-1.225	4.55906	33.7376	0.000156813	0.00915098
PSMG3-AS1	-1.30185	2.13322	33.6909	0.000157689	0.00916324
ACRC	1.12055	4.7057	33.533	0.00016069	0.00918944
SHISA4	1.71442	0.704878	33.3895	0.000163478	0.00918944
ECEL1	-1.17864	2.72475	33.2739	0.000165766	0.00928019
PDE6B	-1.12823	2.65213	31.4504	0.000207465	0.0102409
CDC14B	-1.22822	1.71044	30.7874	0.000225669	0.0106801
VANGL2	1.04047	3.08041	30.364	0.000238297	0.0108478
KIAA1377	-1.17397	2.87872	29.9186	0.000252504	0.0109537
RP5-1086K13.1	1.51377	3.42296	29.8914	0.000253405	0.0109537
GABRR2	1.71621	2.43664	29.4544	0.000268406	0.0112415
EREG	1.70465	0.154322	29.2011	0.000277589	0.0113489
UNC13B	1.8213	0.0662597	29.1712	0.000278697	0.0113489
BBS5	-1.34051	1.11686	29.1464	0.000279619	0.0113489
PGAM1P7	1.21981	1.73695	28.9624	0.000286586	0.0114723
RP11-137L10.6	-1.28936	2.45408	28.8018	0.000292838	0.011589
LMO2	1.15797	6.55786	28.6248	0.000299916	0.0117676
ZFP41	-1.01985	2.24037	28.595	0.000301128	0.0117816
FABP5P7	1.06405	1.99774	28.5476	0.00030307	0.011824
RBM47	1.03757	3.33159	28.2762	0.000314468	0.0119267
LINC00158	1.50157	1.77931	28.2585	0.000315229	0.0119267
SLC16A13	-1.05232	2.30089	28.0427	0.000324691	0.0120208
RP11-173M1.8	1.06707	3.73378	27.9739	0.000327777	0.0120208
CTB-119C2.1	1.21454	2.34613	27.9612	0.000328351	0.0120208
TNFRSF12A	1.08375	2.88882	27.9206	0.000330192	0.0120208
FNDC7	2.94653	-0.566066	27.8711	0.000332456	0.0120208
TTC30B	-1.01445	2.49627	27.8483	0.000333505	0.0120208
PMEL	1.97231	1.85596	27.6218	0.000344136	0.0121837
RAB36	-1.62321	0.943003	27.2757	0.00036118	0.0124979
RP11-479G22.8	1.30075	0.868306	27.1612	0.00036704	0.0125919
FLYWCH2	-1.07447	1.67736	27.0918	0.000370648	0.0125919
RP1-13D10.2	1.48056	0.688396	26.7787	0.000387453	0.0126921
SLC10A7	-1.00117	2.62336	26.2057	0.000420644	0.0130476
C9orf9	-1.91181	0.340671	26.1208	0.000425849	0.013054
PLEKHA6	1.92501	0.204962	26.0918	0.000427644	0.013054
IRAK1BP1	-1.94768	0.899319	25.6467	0.000456359	0.0134582
AC007362.1	1.05826	2.31037	25.0323	0.000499887	0.0143238
JOSD2	-1.09457	2.25213	24.9057	0.000509466	0.014437
RP11-456P18.2	1.60715	0.0826124	24.737	0.000522572	0.0145492
CCDC136	1.00622	2.89208	24.6659	0.000528216	0.0145492
EHHADH	-1.91581	0.10376	24.5623	0.000536568	0.0146619
SLC22A15	-1.09964	1.68618	24.2545	0.000562341	0.0149221
KRT8P46	1.00074	1.66765	23.7002	0.000612604	0.0154237
ANKRD18DP	-1.71728	0.697133	23.6061	0.00062166	0.0155381
TRIM45	-1.47361	1.0411	23.2252	0.000660007	0.0160594
ATP1B2	1.62068	1.08233	23.1611	0.00066673	0.0161659
PPIL6	-1.02165	1.97834	23.0856	0.000674763	0.016299
RBM43	-1.08043	2.11935	23.0236	0.000681442	0.0163498
APLP1	2.05698	0.891716	23.0076	0.000683188	0.0163632
AC091729.9	-1.33328	0.449736	22.9814	0.000686037	0.0163745
ZNF763	-1.33381	2.07845	22.8684	0.000698526	0.016501
RP11-27I1.4	-1.75897	0.457974	22.5014	0.000740972	0.0170373
IL1B	2.09755	3.01001	22.3519	0.000759159	0.017235
TPPP	-1.04392	2.70491	22.2676	0.000769642	0.017235
NPHP1	-1.3854	0.453619	22.2193	0.000775723	0.0173045
SLC39A14	1.02834	6.19149	21.9786	0.000806934	0.0176119
EPHB1	1.29587	1.33485	21.5295	0.000869264	0.0182492
SLC27A5	-1.28777	0.24936	21.1546	0.000925764	0.0184933
TBX15	-1.64693	-0.218396	21.1075	0.000933167	0.0185448
DLEC1	-1.43784	0.0188883	20.9973	0.000950774	0.0187326
C14orf80	-1.20428	3.23845	20.732	0.000994801	0.0189391
F13A1	-1.29173	2.40317	20.7298	0.000995179	0.0189391
EMP1	-1.01359	3.81354	20.4541	0.00104358	0.0195806
MT1F	-1.84041	0.0527161	20.3957	0.0010542	0.0196656
FPR3	-2.80738	-0.671739	20.39	0.00105525	0.0196656
NUBPL	-1.03509	1.07591	20.2956	0.00107268	0.01975
PDE7B	-1.01687	1.49685	19.8602	0.00115779	0.020708
LPP-AS2	-1.58818	1.10776	19.7439	0.00118188	0.0209753
RP11-804H8.6	1.41587	0.479262	19.6883	0.00119361	0.0210209
NPHS1	1.58881	0.940282	19.6375	0.00120444	0.0211575
BOLA3	-1.06729	1.97678	19.5223	0.00122944	0.021348
IL1A	1.54386	0.37848	19.5064	0.00123294	0.021348
DYNC2H1	-1.25177	1.39814	19.5022	0.00123388	0.021348
PRKAR2B	1.11262	3.02054	19.3355	0.00127135	0.021659
EDN1	-1.29904	1.04008	19.2993	0.00127966	0.021659
CTB-36H16.2	-1.32646	1.27514	19.1616	0.00131189	0.0219666
TRIM9	1.05958	2.03375	19.1186	0.00132217	0.0220714
BTBD19	1.15709	3.64183	19.0725	0.00133326	0.0221273
FAM227A	-1.51942	0.286031	19.0222	0.00134553	0.0221733
TSPAN2	-1.64924	0.899147	18.9641	0.00135983	0.0221944
OSER1-AS1	-1.09295	1.7986	18.9425	0.0013652	0.0221944
CAPN12	-1.12877	0.972249	18.9322	0.00136778	0.0221944
ZNF391	-1.13352	0.84543	18.6625	0.00143719	0.0226464
CACNA2D4	-1.23808	0.872717	18.2142	0.00156212	0.0237719
TMPRSS13	-1.21273	0.832772	18.0826	0.00160126	0.0240494
AC007386.2	2.42663	0.459936	18.0407	0.00161395	0.0241077
PTCHD2	1.50836	-0.374587	17.9369	0.00164595	0.0243396
HBEGF	1.18649	1.2065	17.8433	0.00167544	0.0244802
FAM86HP	-1.25488	0.692294	17.6753	0.00173	0.0248961
FAM20A	1.18941	0.995658	17.5893	0.00175876	0.0251784
GPR157	-1.12192	3.16835	17.4439	0.00180871	0.0255541
LSMEM1	1.26899	3.97784	17.3783	0.00183176	0.0255592
BX322557.10	-1.09021	1.28232	17.2987	0.00186024	0.0258519
NKAPP1	-1.32608	0.244177	16.9019	0.00201044	0.0269336
ZNF469	-1.11555	2.36575	16.7481	0.00207251	0.0273235
NAP1L3	-1.0802	0.909449	16.6269	0.00212305	0.027662
MFSD2A	1.15377	5.41487	16.5833	0.0021416	0.0278509
CTD-3088G3.8	1.31693	2.32157	16.3835	0.00222913	0.0283663
RRAS	-1.1063	0.917099	16.3131	0.002261	0.0285936
FAM229B	-1.3035	0.185516	16.2095	0.00230885	0.0287156
ASCL2	-1.34634	0.726059	16.1945	0.00231591	0.0287156
SCAND3	-1.34946	0.765678	16.1666	0.00232903	0.0287156
KIRREL2	1.33929	1.55883	15.925	0.00244675	0.0295839
PADI2	-1.01852	4.31774	15.8975	0.00246056	0.0295999
TNF	1.09035	6.00495	15.6632	0.00258245	0.0304491
IL2	1.92255	1.10113	15.555	0.00264113	0.0306734
MATN1	1.03301	1.74871	15.537	0.00265104	0.0306856
ADAMTS7P4	-1.22337	1.16295	15.4708	0.00268794	0.0308229
LEPR	-1.38079	0.264322	15.3856	0.00273628	0.031079
ZNF396	-1.23893	0.543593	15.3837	0.00273735	0.031079
HSD17B8	-1.10609	1.1812	15.3516	0.00275587	0.0311607
FAM86EP	-1.30398	0.454766	15.2133	0.00283734	0.0316148
CTA-390C10.10	1.3263	0.556286	14.9218	0.00301865	0.0328899
TMEM151B	1.34151	0.218861	14.8626	0.00305718	0.0330483
RP11-73M18.6	1.48138	0.0706396	14.6264	0.00321678	0.0339475
OSCP1	-1.14714	0.864232	14.5878	0.00324386	0.0341282
CCDC40	-1.6541	0.30547	14.5201	0.00329187	0.0343452
RAB3B	1.57634	2.07859	14.481	0.00332008	0.0345609
RP5-1103G7.4	-1.01206	0.842193	14.3774	0.00339609	0.0349606
GCM1	1.71263	0.66409	14.3669	0.00340387	0.0349836
RP11-421L21.3	-1.00705	0.71762	13.9566	0.00372707	0.0366638
FAM69B	-1.48297	-0.216807	13.9212	0.00375664	0.0368494
LINC00910	-1.25837	0.268111	13.8388	0.00382655	0.0371994
ACKR3	-1.05701	2.00689	13.8378	0.00382744	0.0371994
hsa-mir-5195	-1.31919	0.562758	13.7776	0.00387952	0.037573
RP5-864K19.4	1.43076	0.817751	13.712	0.00393728	0.0379721
SLC12A3	-1.05603	1.4243	13.5843	0.00405267	0.0384844
TRBJ2-2P	-1.14278	0.327311	13.422	0.00420529	0.0391849
AC090286.2	1.64609	-0.214795	13.3846	0.00424139	0.0394412
PPARG	1.89188	1.15778	13.3062	0.00431838	0.0398143
DICER1-AS1	-1.15199	0.226475	13.2614	0.00436306	0.0400085
FNBP1P1	-1.0374	1.04047	13.1884	0.00443713	0.0402557
APOE	1.22501	0.794636	13.0671	0.00456366	0.0408919
IL5RA	-1.54202	0.723626	13.0325	0.00460054	0.0411132
CNTD2	1.21199	0.953348	12.9504	0.00468945	0.0413932
CMYA5	1.4072	0.157246	12.5964	0.00509735	0.04363
CXCL2	1.87674	0.301258	12.535	0.00517244	0.0440824
CBR3	-1.11644	0.46038	12.4486	0.00528026	0.0445314
MORN4	-1.03725	0.362263	12.4226	0.0053132	0.0446997
TTLL1	-1.21199	0.277033	12.4063	0.00533398	0.0447652
ZNF502	-1.31025	0.984736	12.3873	0.00535834	0.0448603
HSD11B1L	1.02278	0.64457	12.2801	0.00549845	0.0454541
AC131971.1	1.10651	0.663753	12.2746	0.00550574	0.0454757
LINC01096	-1.42908	0.162266	12.2358	0.00555759	0.0456351
RP4-724E16.2	1.07265	0.851516	11.9596	0.00594412	0.0475392
EPDR1	-1.17191	1.583	11.9272	0.00599157	0.0477627
RP11-295G20.2	1.00702	0.449929	11.7262	0.0062962	0.0492001
FAM50B	-1.08981	0.0737659	11.7238	0.00629998	0.0492001

## Sheet: 1D_unique_to_anti_IgM_DEG
Supplementary file 1D:
Genes differentially expressed (Log2FC >1 or < -1 and FDR <= 0.05) following anti-IgM treatment that are not significantly, differentially expressed following DC-SIGN-Fc treatment.
	logFC	logCPM	F	PValue	FDR
KLF10	1.39041	7.06651	158.287	1.50005e-07	0.000587843
RGS1	1.43613	10.1454	108.516	9.08439e-07	0.000962386
SCIMP	1.99916	4.3111	104.914	1.06467e-06	0.000969758
IL10RA	-1.0543	7.94172	98.1059	1.45763e-06	0.00108134
SPNS2	1.61424	3.33834	97.6196	1.49183e-06	0.00108134
LFNG	-1.14218	6.20307	95.5051	1.6522e-06	0.00111175
SLC1A1	-1.81389	4.79361	89.4066	2.24466e-06	0.00128806
RASGEF1B	1.03584	7.5075	86.4714	2.6192e-06	0.00140476
LRRC8B	1.23538	5.71173	85.5354	2.75404e-06	0.00140476
ABRACL	1.0893	5.75426	84.2084	2.95975e-06	0.00145578
CD79B	-1.79773	7.39345	77.3335	4.37318e-06	0.00177139
RGCC	1.08201	7.36898	73.3703	5.55603e-06	0.00212549
GNPDA1	1.93231	5.20423	71.1548	6.38381e-06	0.00220937
HLA-DQB2	1.12602	4.8311	70.5873	6.61911e-06	0.00220937
CCR7	1.48273	9.90137	70.3099	6.73785e-06	0.00220937
RP11-540A21.2	2.11952	1.89169	67.6853	7.99766e-06	0.00236229
AIM2	-1.22087	6.45387	66.1539	8.86296e-06	0.00249103
PTPRCAP	-1.11378	6.12321	64.6278	9.83908e-06	0.00255667
SASH3	-1.11637	7.07411	62.8311	1.11581e-05	0.00269649
NT5DC3	1.05507	5.12494	62.8284	1.11603e-05	0.00269649
SDCBP	1.0462	7.94652	62.3825	1.15199e-05	0.00273539
CYBB	-1.11533	7.97795	60.0216	1.36719e-05	0.0030705
ZBTB18	-1.02208	6.11661	57.5897	1.64114e-05	0.00334533
SH2B2	-1.27795	3.27718	57.3601	1.67025e-05	0.00334533
SLC43A3	1.20269	6.01386	55.4144	1.94349e-05	0.00361699
HIVEP3	1.54213	5.44009	54.9719	2.01289e-05	0.00362128
FAM210A	1.00529	6.15778	54.7369	2.05097e-05	0.00362128
LINC01010	2.4761	1.09136	53.7026	2.22911e-05	0.00379554
AP001468.1	1.3041	3.29325	51.9077	2.58429e-05	0.004106
MARCKS	-1.33712	5.63004	51.26	2.72884e-05	0.00422265
MGAT3	-1.11137	5.3032	50.5307	2.90332e-05	0.00438519
DDIT3	1.15854	6.50057	50.2397	2.97664e-05	0.00438519
AF165138.7	3.47463	0.229404	50.1706	2.99439e-05	0.00438519
RNF19A	1.11243	8.3394	49.7128	3.11514e-05	0.00438519
GFOD1	1.47045	5.92767	49.6932	3.12045e-05	0.00438519
HHEX	-1.08911	4.8771	49.17	3.26596e-05	0.00448342
NUAK2	-1.47083	5.23705	49.019	3.30945e-05	0.00448342
QPCTL	1.12345	5.21072	48.5274	3.45594e-05	0.00457647
TNFSF9	1.24259	4.14525	47.8678	3.66488e-05	0.00476157
KCNN4	-1.08538	6.17956	47.602	3.7533e-05	0.00478616
COBLL1	-1.10253	6.73418	46.6647	4.08624e-05	0.00498182
HES1	1.62763	4.13848	45.6626	4.48207e-05	0.0053213
FLCN	1.17208	6.25387	44.7497	4.88319e-05	0.00565136
IQSEC1	-1.19647	6.38968	44.6243	4.94161e-05	0.00566627
BLK	-1.00105	7.22663	43.8608	5.31571e-05	0.00580141
SLC43A2	-1.74715	7.03783	43.6708	5.41406e-05	0.00580141
TSPAN33	-1.00585	6.41377	43.6416	5.42936e-05	0.00580141
SPRY1	1.41477	2.52712	43.6326	5.43408e-05	0.00580141
EGR4	2.25864	1.59741	43.2663	5.63068e-05	0.00582415
GTF2IRD1	1.2658	3.60917	43.2006	5.66683e-05	0.00582415
SEMA4B	-1.31214	4.44896	42.7994	5.8938e-05	0.00596707
NR4A3	2.29439	8.98091	42.2314	6.23393e-05	0.00617653
ARL8B	1.16118	7.97858	41.5471	6.67547e-05	0.00638595
KMO	1.24204	5.32996	41.4921	6.7126e-05	0.00638595
TFEB	-1.0666	5.98218	41.4759	6.72351e-05	0.00638595
NDRG4	1.08411	5.92292	41.2423	6.88415e-05	0.00648299
TMEM231	1.41671	1.51259	40.5493	7.38831e-05	0.00678345
HOMER1	1.38781	4.36805	40.4758	7.44435e-05	0.00678964
WDR91	1.00335	6.59836	39.9648	7.84826e-05	0.00706446
LRRC32	1.66657	5.90543	39.5547	8.19144e-05	0.00725515
PEA15	1.06747	9.7731	39.4389	8.29162e-05	0.00725515
RGS13	1.07973	8.24586	39.1557	8.54273e-05	0.00735316
RP11-705C15.2	1.02882	4.0025	38.1916	9.46876e-05	0.00785565
LSS	1.07298	8.58318	38.024	9.64172e-05	0.00795124
IL13RA1	-1.01686	4.3276	37.5588	0.000101421	0.00812358
IRF4	1.33258	9.7415	37.538	0.000101651	0.00812358
HLA-DQB1	1.03395	9.65916	37.5224	0.000101826	0.00812358
FLI1	-1.21961	5.88734	37.5026	0.000102046	0.00812358
RP11-701H16.4	1.98509	0.225751	36.037	0.000120107	0.00894396
TEX9	1.06329	3.81669	35.9214	0.000121688	0.00896199
RP11-542M13.3	2.01495	0.001041	35.6267	0.000125833	0.00907316
C12orf77	2.31488	2.03134	35.123	0.000133316	0.00936749
ATP6V1F	1.44829	6.94258	35.0522	0.000134409	0.00939636
FGL2	-1.02137	4.37009	34.7176	0.000139726	0.00958902
SLC25A25	1.02522	4.77685	34.6286	0.000141183	0.00958902
ADM	1.42091	1.77127	34.5809	0.000141971	0.00958902
TXK	1.23764	3.37118	33.1865	0.00016752	0.0106809
CD109	1.01603	4.01138	32.8865	0.000173717	0.0109243
KIAA0040	-1.11442	6.60027	32.6318	0.000179192	0.0109522
NAMPT	1.33574	8.97748	32.6301	0.000179229	0.0109522
FMNL3	-1.11062	7.02066	32.4853	0.000182435	0.0110197
C1orf95	2.81582	2.9336	31.6511	0.000202305	0.0117065
SLC9B2	1.2807	5.60508	31.5862	0.000203957	0.0117218
LDLRAD4	1.14904	8.5425	31.3021	0.000211379	0.0119074
RP1-239B22.5	1.34432	3.06662	31.0453	0.00021837	0.0121753
AMDHD2	1.07551	3.66319	30.9821	0.000220131	0.0121753
DOK3	1.50166	4.52358	30.9254	0.000221727	0.0122145
HLA-DQA1	1.27758	10.0725	30.2145	0.000242955	0.0130702
MET	1.76073	8.81072	29.8341	0.000255313	0.0135572
RIN2	1.59017	2.81784	29.5593	0.000264709	0.0138266
EHD3	-1.47469	4.71118	29.5497	0.000265047	0.0138266
GYLTL1B	-1.20894	4.59496	29.5179	0.000266161	0.0138323
ZNF365	1.38102	1.3596	29.433	0.000269168	0.013936
AMIGO2	1.31672	7.89792	29.2793	0.000274712	0.0139998
CLCF1	-1.31958	3.40701	29.2741	0.000274903	0.0139998
SLC3A2	1.01688	8.88871	29.2508	0.000275755	0.0139998
NCR3LG1	1.42014	4.64279	29.2306	0.0002765	0.0139998
IGLL5	-1.53308	2.76546	29.1907	0.000277973	0.0140229
AKAP12	1.04598	1.93858	29.1594	0.000279135	0.0140301
ENPP3	-1.41704	3.64461	28.6959	0.000297049	0.0144557
BMF	-1.08104	7.58454	28.4671	0.000306397	0.0146652
SUGCT	-1.49819	1.38603	27.9101	0.000330669	0.0151799
RPF2	1.0025	5.32791	27.8175	0.000334926	0.0153243
RENBP	1.68242	2.98637	27.6664	0.000342011	0.0153625
MIR146A	1.28089	5.10344	27.5865	0.000345828	0.0153625
HLA-DPB2	1.87226	-0.728083	27.5559	0.000347306	0.0153625
RP11-309L24.9	1.12167	2.66059	27.5056	0.00034975	0.015389
NPC2	1.05164	5.00586	27.2347	0.000363263	0.0158318
NRROS	1.15721	4.2084	27.2039	0.000364842	0.0158505
ULBP1	1.32228	1.46385	27.1329	0.000368507	0.0158592
SIRPA	1.33319	6.48667	26.9711	0.000377019	0.0159763
SLC2A5	-1.31222	5.84013	26.5159	0.000402276	0.0165377
SGK1	1.59183	8.85653	25.9278	0.000437965	0.0171635
CDC42EP3	1.00772	6.90095	25.9111	0.000439033	0.0171635
ERP27	-1.23279	2.09794	25.7631	0.000448634	0.0172235
RPL32P1	1.84529	0.0372375	25.5774	0.000461033	0.0175882
LRMP	1.01461	9.76975	25.2362	0.000484915	0.0182966
P2RX5	-1.02558	3.84774	24.9864	0.000503335	0.018735
KIAA1045	2.10913	-0.0258519	24.7841	0.000518873	0.0190558
ZNF821	-1.07258	3.6348	24.6645	0.000528325	0.0192049
DNM1P35	1.81777	-0.118239	24.654	0.000529171	0.0192049
LINC00426	1.63979	5.24475	24.5172	0.000540256	0.0194267
TMEM251	1.1004	3.02613	24.1147	0.00057454	0.0201655
FOSL2	1.49565	8.12805	24.057	0.000579668	0.0202106
DUSP4	1.30495	9.05403	23.4573	0.000636315	0.0211675
FES	-1.17184	3.84964	23.3013	0.000652126	0.0216401
PTPN6	1.17382	7.28743	23.1615	0.000666688	0.0218091
GM2A	1.02496	5.96558	23.1307	0.000669953	0.0218402
RP11-705C15.3	1.01348	3.72781	23.1226	0.00067081	0.0218402
SIAH2	1.08087	7.42057	22.9546	0.000688976	0.0222215
NAPSB	-1.04464	6.56628	22.3254	0.000762429	0.0236115
EHF	-2.11079	0.688665	22.2956	0.000766137	0.0236115
IZUMO4	-1.06827	5.5517	22.0423	0.000798528	0.0242279
RP11-536C5.7	1.29359	2.77399	21.7681	0.000835453	0.0247438
AC147651.4	1.30461	2.41732	21.6013	0.000858914	0.0251146
UPB1	1.84022	0.843288	21.5397	0.000867786	0.0252116
AC006129.4	1.36791	2.22695	21.531	0.000869047	0.0252116
VGF	1.50036	0.822838	21.3848	0.000890565	0.0255055
NR4A1	1.56946	8.98488	21.349	0.00089593	0.0255055
IGLC3	-1.23086	2.05544	21.3462	0.000896358	0.0255055
AP001189.4	2.26594	2.41712	21.0481	0.000942604	0.0265471
CHRNA1	1.83908	2.04263	20.8401	0.000976568	0.0269104
KCNK12	-1.32424	1.68646	20.1927	0.0010921	0.0287436
NFIL3	1.0304	6.48909	20.1893	0.00109276	0.0287436
TP63	-1.16109	3.09002	19.9188	0.00114587	0.029356
ELL2	1.03622	7.59191	19.827	0.0011646	0.0295215
KCNMA1	1.14756	1.57806	19.7715	0.00117611	0.0296656
RASSF6	-1.35092	5.64241	19.3886	0.00125927	0.0307615
HLA-L	1.01776	4.71869	19.3108	0.00127701	0.0307615
PRRG4	1.13817	3.93933	18.7209	0.00142179	0.0328539
METTL1	1.04635	4.50286	18.3702	0.00151723	0.0340619
PNOC	1.07185	4.28737	18.3275	0.00152937	0.0341603
HIC1	1.24138	1.30806	17.985	0.00163104	0.0353336
TGFB2	-1.67746	0.568818	17.7952	0.00169085	0.0359913
ITGB3	1.07871	3.74785	17.7221	0.00171459	0.0362167
AL928768.3	-1.03848	2.23181	17.6979	0.00172255	0.0362736
GIPR	1.48884	3.22851	17.6393	0.00174198	0.0363542
RP11-876N24.4	1.24823	3.71588	17.5826	0.00176104	0.0365807
FAM86B3P	1.0344	2.62624	17.3555	0.00183987	0.037494
RP6-99M1.2	1.05892	3.16221	17.3538	0.00184048	0.037494
CECR7	1.079	1.94638	17.2954	0.00186143	0.037694
ARHGAP22	-1.57241	1.62262	16.914	0.00200562	0.0395557
TFPI2	1.61658	4.35322	16.9059	0.00200884	0.0395557
TEAD2	-1.38498	1.92626	16.7952	0.00205327	0.0397732
SERPINA9	1.32761	3.69095	16.6511	0.00211285	0.0403636
PRICKLE2	1.41725	0.287969	16.6325	0.00212068	0.0403636
RP1-257A7.4	1.38896	1.2102	16.5833	0.00214159	0.0406253
RAPGEF3	-1.43558	2.17488	16.566	0.00214901	0.0406751
FAM124A	1.6827	0.474152	16.4889	0.00218246	0.0409233
NR4A2	1.34404	8.0834	16.4784	0.00218706	0.0409233
GPR3	1.48502	1.41299	16.4313	0.0022078	0.0410332
SLCO4A1	1.25366	2.57898	16.4246	0.00221076	0.0410332
TSPAN18	-1.08229	2.51162	16.2533	0.00228847	0.0418551
TCL1A	-1.17608	6.05981	15.9711	0.00242372	0.0429042
TMEM38B	1.20287	3.9093	15.7782	0.00252171	0.0436843
TNFRSF14	1.03379	6.69339	15.6414	0.00259414	0.0444109
XIRP1	1.95302	0.619973	15.2866	0.0027938	0.0468924
SLFN12	-1.09978	1.21183	15.2465	0.00281753	0.047091
TEAD4	1.86584	1.15824	15.097	0.00290808	0.0477925
CD180	1.35489	6.26367	15.0459	0.0029398	0.0481413

## Sheet: 1E_Shared_DC_and_aIgM_supp_DEG
Supplementary file 1E:
Genes differentially expressed (Log2FC >1 or < -1 and FDR <= 0.05) following either DC-SIGN-Fc treatment or anti-IgM treatment.
	DC-SIGN-Fc Differential gene expression statistics					Anti-IgM Differential gene expression statistics
	DC_logFC	DC_logCPM	DC_F	DC_PValue	DC_FDR	aIgM_logFC	aIgM_logCPM	aIgM_F	aIgM_PValue	aIgM_FDR
ZNF165	1.6055	5.78555	120.532	5.52981e-07	0.00253855	1.49115	5.78555	104.001	1.10925e-06	0.000969758
CTD-3247F14.2	3.35266	2.03826	111.796	7.89479e-07	0.00271818	2.77479	2.03826	77.4555	4.34181e-06	0.00177139
ZSCAN12P1	2.01232	4.07362	105.81	1.02299e-06	0.00281772	1.49905	4.07362	59.4873	1.42237e-05	0.0030705
SYNJ2	1.17432	6.03127	99.1414	1.38787e-06	0.00318561	1.34474	6.03127	128.828	4.02919e-07	0.000587843
SLAMF1	2.04512	9.06229	91.8048	1.98545e-06	0.00343079	2.26895	9.06229	110.505	8.33913e-07	0.000957055
BMP7	-1.25315	6.19724	76.8607	4.49725e-06	0.00467972	-1.35699	6.19724	89.6403	2.21769e-06	0.00128806
RRAGD	1.65996	4.36831	74.8683	5.06865e-06	0.00467972	2.69059	4.36831	187.133	6.6616e-08	0.000587843
RP11-493L12.5	2.19189	2.87884	72.2509	5.95709e-06	0.00467972	3.28093	2.87884	157.476	1.5377e-07	0.000587843
PIKFYVE	1.49903	9.14568	71.9297	6.07852e-06	0.00467972	1.57845	9.14568	79.5684	3.83927e-06	0.00165232
MYO1E	1.09181	7.549	71.5631	6.22073e-06	0.00467972	1.16197	7.549	80.5029	3.63935e-06	0.00161681
KBTBD8	1.03289	7.2096	64.3095	1.00586e-05	0.00530876	1.07506	7.2096	69.2528	7.21444e-06	0.00226788
PTGER4	1.35573	7.7384	63.3221	1.07777e-05	0.00530876	1.82942	7.7384	112.845	7.55423e-07	0.000945789
NIPAL4	1.8933	6.68466	59.6166	1.40877e-05	0.00530976	2.54058	6.68466	103.657	1.12664e-06	0.000969758
PHF6	1.42109	7.66988	54.6935	2.0581e-05	0.00575244	1.60874	7.66988	68.8798	7.39218e-06	0.00226788
CCL3L1	3.20053	1.65014	54.5797	2.07691e-05	0.00575244	4.87056	1.65014	135.157	3.20465e-07	0.000587843
NIN	1.37177	9.23542	54.2663	2.12982e-05	0.00575244	1.68842	9.23542	81.1653	3.50515e-06	0.0016091
ASS1P1	2.10453	1.16775	53.7878	2.21376e-05	0.00575244	1.53081	1.16775	28.4881	0.000305526	0.0146652
NFKBIE	1.07208	7.09238	50.073	3.01966e-05	0.00644187	1.14762	7.09238	57.3148	1.67607e-05	0.00334533
IGF2R	1.04683	7.88088	50.0724	3.01982e-05	0.00644187	1.00906	7.88088	46.5648	4.12379e-05	0.00498182
RCSD1	-1.43317	7.0288	50.0282	3.03135e-05	0.00644187	-1.52234	7.0288	56.3424	1.80699e-05	0.00355512
TEC	1.02329	4.84647	49.0696	3.29479e-05	0.00678428	1.68326	4.84647	130.436	3.79779e-07	0.000587843
TVP23A	1.79772	5.08589	48.5989	3.43417e-05	0.00678428	2.59421	5.08589	99.4135	1.3702e-06	0.00108134
CCL3	2.53476	4.02399	47.6209	3.74692e-05	0.00678428	4.4732	4.02399	138.446	2.85632e-07	0.000587843
RP11-288H12.3	1.85496	2.69352	46.2975	4.22622e-05	0.00678428	1.07582	2.69352	15.8633	0.00247794	0.0433786
RP1-313I6.12	1.405	3.07635	46.18	4.27222e-05	0.00678428	1.41639	3.07635	46.622	4.10224e-05	0.00498182
RP1-257A7.5	1.45472	5.22989	44.6678	4.92122e-05	0.00685491	2.59346	5.22989	135.396	3.17768e-07	0.000587843
STX3	1.17106	6.16232	42.2555	6.21907e-05	0.00750444	1.17433	6.16232	42.727	5.93587e-05	0.00596707
NEDD4L	1.35591	8.47015	41.4053	6.7716e-05	0.00756612	2.08103	8.47015	94.9793	1.69523e-06	0.00111175
SHISA3	1.6362	2.30912	40.6257	7.3306e-05	0.00756612	1.24795	2.30912	22.2822	0.000767813	0.0236115
BCL2A1	1.21669	8.27205	40.209	7.65203e-05	0.00756612	1.28133	8.27205	44.2471	5.12235e-05	0.00573537
CKS2	1.2189	5.52966	39.2832	8.42855e-05	0.00756612	1.58819	5.52966	65.2857	9.40326e-06	0.00253925
COLCA2	1.86757	0.537914	38.5743	9.08742e-05	0.00756612	2.44786	0.537914	66.5995	8.6001e-06	0.00246751
DAPK2	-1.93951	1.79334	38.3163	9.3424e-05	0.00756612	-1.97221	1.79334	38.912	8.76615e-05	0.0074082
SPHK1	1.22954	4.63406	38.085	9.57834e-05	0.00756612	1.32148	4.63406	44.2477	5.12203e-05	0.00573537
BCAR3	1.29844	7.31419	37.9977	9.66916e-05	0.00756612	1.66744	7.31419	61.7418	1.20611e-05	0.00276842
EGR2	1.99257	8.15681	37.3624	0.000103626	0.00760768	2.52185	8.15681	55.9668	1.8608e-05	0.00360943
PHACTR1	1.31282	6.36888	36.1723	0.000118288	0.00809194	2.55314	6.36888	128.874	4.02247e-07	0.000587843
RP11-512M8.3	1.82868	1.99366	35.8154	0.00012316	0.00827398	1.63567	1.99366	28.7299	0.000295687	0.0144405
FZD1	1.27134	3.4104	34.6156	0.000141398	0.00885152	1.31374	3.4104	36.7951	0.000110326	0.00848834
MIR155HG	1.56255	8.68305	34.1916	0.000148604	0.00905564	1.69149	8.68305	39.4516	8.2805e-05	0.00725515
UAP1L1	1.32358	6.99567	33.4157	0.000162965	0.00918944	1.53517	6.99567	44.5463	4.97835e-05	0.00566627
MGLL	1.22875	6.17241	32.4276	0.000183733	0.00968098	1.9922	6.17241	81.3636	3.46614e-06	0.0016091
SSTR2	1.70864	2.26689	32.4055	0.000184233	0.00968098	1.75105	2.26689	33.7377	0.000156812	0.0100916
EGR1	1.21618	7.02716	32.3545	0.000185391	0.00968098	1.84576	7.02716	71.8855	6.09543e-06	0.00220911
CD274	1.55899	5.1655	31.8609	0.000197074	0.0100152	2.2328	5.1655	61.8909	1.19325e-05	0.00276842
CD244	2.01087	5.25369	31.2889	0.000211732	0.0103771	3.14216	5.25369	74.5296	5.17421e-06	0.00203598
GRAMD1C	-1.32346	4.93198	31.1431	0.000215676	0.0104957	-1.29427	4.93198	29.0191	0.000284419	0.014154
KCNJ11	-1.0894	2.57795	30.9573	0.000220828	0.0105967	-1.10118	2.57795	31.4983	0.000206219	0.0117357
CCL4L1	2.58018	1.11551	30.7057	0.000228042	0.0107187	5.11625	1.11551	127.279	4.26839e-07	0.000587843
SPAG9	1.22157	9.14734	30.3888	0.000237535	0.0108478	1.24794	9.14734	32.0797	0.000191791	0.0114175
PLEKHG7	-1.35558	1.62052	30.352	0.000238665	0.0108478	-1.22457	1.62052	24.7207	0.000523862	0.0191369
PLEK	1.14182	6.99074	30.0861	0.000247044	0.0109537	1.69285	6.99074	63.65	1.05323e-05	0.00268612
KLHL6	1.41139	7.81463	29.498	0.000266861	0.0112415	1.75762	7.81463	44.1382	5.17599e-05	0.00574869
CCL4	2.18274	6.61271	28.2826	0.000314193	0.0119267	4.27451	6.61271	89.7401	2.20629e-06	0.00128806
RP11-404F10.2	2.52975	0.0749446	27.8279	0.000334445	0.0120208	2.26563	0.0749446	22.7573	0.00071106	0.0228802
RASL11A	1.20791	3.33673	27.2066	0.0003647	0.0125881	1.02003	3.33673	19.1265	0.00132026	0.0315122
DEXI	1.50239	2.24079	26.6728	0.000393348	0.0126921	1.66534	2.24079	33.0193	0.00017094	0.0108287
TRPV3	1.02463	5.88577	26.3259	0.000413409	0.0129607	1.55044	5.88577	59.4446	1.42689e-05	0.0030705
LIF	1.66889	2.31414	26.1261	0.000425522	0.013054	1.3934	2.31414	17.9703	0.00163558	0.0353336
C11orf89	-1.30345	2.23786	25.5813	0.000460772	0.0135593	-1.60608	2.23786	37.545	0.000101573	0.00812358
ADORA2A-AS1	1.57249	1.67257	24.9375	0.000507042	0.0143979	1.76078	1.67257	31.7494	0.000199834	0.0116615
RP11-132N15.3	-1.49695	1.15469	24.508	0.000541011	0.0147462	-1.31534	1.15469	19.31	0.00127719	0.0307615
TXNIP	-1.00522	6.97421	24.271	0.000560926	0.0149221	-1.14864	6.97421	31.7037	0.000200979	0.0116788
LINGO3	-2.35867	0.0257674	24.0761	0.000577965	0.015094	-2.13705	0.0257674	20.9172	0.000963819	0.0268156
RHOBTB3	1.692	3.21323	24.0435	0.000580876	0.015094	2.86821	3.21323	68.8424	7.41028e-06	0.00226788
IGHV5-78	-1.28798	1.50818	23.7734	0.000605665	0.0153614	-1.25498	1.50818	22.6193	0.000727012	0.0232798
HCK	-1.77668	3.57869	23.5279	0.000629309	0.0156724	-1.73919	3.57869	23.9427	0.000589984	0.0204667
CD48	1.51129	6.15611	22.9827	0.000685897	0.0163745	2.19911	6.15611	48.9808	3.32057e-05	0.00448342
NAP1L4P1	1.3849	1.54098	22.9583	0.000688564	0.0163781	1.48614	1.54098	26.1096	0.000426543	0.0171094
SLAMF7	2.07177	9.75554	22.4635	0.00074554	0.0171097	3.28725	9.75554	55.5306	1.92574e-05	0.00361699
EGR3	1.66255	7.04306	22.3069	0.000764732	0.017235	2.92481	7.04306	63.3363	1.07669e-05	0.00269604
IL1RN	1.07024	1.3213	21.9514	0.000810545	0.0176627	1.18871	1.3213	27.0669	0.000371951	0.0158592
IDI1	1.08916	7.88048	21.7589	0.000836729	0.0180143	1.60374	7.88048	46.7994	4.03628e-05	0.00498182
C16orf74	-1.20986	0.757989	21.6391	0.000853532	0.0181106	-1.61082	0.757989	35.8568	0.000122583	0.00897986
C19orf26	1.52437	0.172436	21.1912	0.000920047	0.0184878	1.76473	0.172436	28.0952	0.000322358	0.0149984
CCL4L2	2.58445	1.11795	20.9456	0.000959166	0.018844	3.96204	1.11795	51.8636	2.59383e-05	0.004106
CIITA	1.47954	8.98517	20.8108	0.000981474	0.0189391	2.12981	8.98517	43.2952	5.61488e-05	0.00582415
CD84	1.07567	7.31605	20.4726	0.00104025	0.0195806	1.79191	7.31605	54.8294	2.03588e-05	0.00362128
CHL1	1.12604	3.58841	20.3107	0.00106987	0.01975	1.06719	3.58841	17.9394	0.00164517	0.0353336
AC012368.1	1.54683	-0.128657	20.2114	0.00108855	0.0199354	1.39764	-0.128657	16.1648	0.00232989	0.0422757
RP11-248J18.3	1.17002	2.64911	19.8643	0.00115695	0.020708	1.67211	2.64911	40.6966	7.27753e-05	0.00675452
PTPRO	-1.47463	2.64592	19.5987	0.00121278	0.021223	-1.84322	2.64592	29.3576	0.00027187	0.0139709
RP11-481J2.2	1.43241	2.70848	19.0697	0.00133394	0.0221273	1.79356	2.70848	29.0121	0.000284684	0.014154
LY9	1.69147	9.54655	18.7715	0.00140864	0.0224535	2.75657	9.54655	49.1957	3.25862e-05	0.00448342
ADAMTS7	-1.55263	3.61138	18.468	0.00148987	0.0231587	-2.84064	3.61138	55.0231	2.00471e-05	0.00362128
ADORA2A	1.30997	0.82699	18.259	0.00154907	0.0236981	1.46353	0.82699	22.6062	0.000728549	0.0232798
HLA-DQB1-AS1	1.29418	2.68727	18.0656	0.00160639	0.0240494	2.11612	2.68727	48.8576	3.3567e-05	0.0044882
TRIM51CP	2.90443	0.643512	27.7238	0.00168765	0.0244913	3.0957	0.643512	31.1795	0.00123877	0.0305741
MCOLN3	1.16062	1.57206	17.7644	0.00170081	0.0246305	1.95777	1.57206	52.0547	2.55277e-05	0.004106
CORO6	1.15317	4.99476	17.5428	0.00177455	0.0253256	2.59766	4.99476	86.0911	2.67301e-06	0.00140476
SH2D5	1.54757	1.87905	17.4258	0.00181502	0.0255541	3.06958	1.87905	64.9842	9.6001e-06	0.00254255
RP4-781K5.6	1.85243	-0.185991	16.8142	0.00204553	0.0271175	2.91158	-0.185991	41.9544	6.40832e-05	0.00630396
DHRS9	1.1165	1.78511	16.5744	0.00214541	0.0278742	1.88974	1.78511	48.1559	3.57179e-05	0.00468483
RP11-876N24.5	1.24517	2.97686	15.801	0.00250989	0.0299015	1.82649	2.97686	33.8162	0.000155354	0.0100448
FAM111B	-1.19215	5.6279	15.5854	0.00262447	0.0306047	-1.38974	5.6279	20.5285	0.00103025	0.0279302
CD22	1.05507	8.93051	14.7994	0.0030989	0.0331855	2.06769	8.93051	53.6703	2.23496e-05	0.00379554
BHLHE41	1.0031	2.91655	14.7781	0.00311319	0.0332879	1.92908	2.91655	54.0796	2.16211e-05	0.00376918
U62631.5	1.5803	3.31318	14.2998	0.00345435	0.0351614	2.81276	3.31318	43.8834	5.30417e-05	0.00580141
FGD2	-1.04027	5.00936	14.1085	0.00360324	0.035975	-1.18233	5.00936	18.4026	0.0015081	0.0339646
DDIT4L	1.34329	0.916269	13.6945	0.00395284	0.0380423	1.54144	0.916269	17.5184	0.0017829	0.0369234
FFAR1	1.93726	1.29575	13.5566	0.00407823	0.0385222	2.61071	1.29575	23.8007	0.000603106	0.0206755
RP11-713N11.3	1.91509	0.866426	13.5468	0.00408733	0.0385471	2.66059	0.866426	26.0167	0.000432331	0.0171094
CD72	1.24437	5.61723	13.5447	0.00408926	0.0385471	2.1424	5.61723	37.4594	0.00010253	0.00812358
P2RY14	-1.54877	0.885118	12.7274	0.00494159	0.0427089	-2.4581	0.885118	28.4047	0.000309006	0.0146746
AC145110.1	1.40361	1.97786	12.6787	0.00499881	0.0431081	2.39321	1.97786	37.0096	0.000107734	0.00838254
DIRAS1	1.03153	2.31862	12.1555	0.00566678	0.0460974	1.30389	2.31862	19.5352	0.00122662	0.0303832
