# Supplementary material for: DC-SIGN binding to mannosylated B-cell receptors in follicular lymphoma down-modulates receptor signaling capacity
Source: Sci Rep. 2021 Jun 3;11:11676. doi: 10.1038/s41598-021-91112-7 (PMC8175722; doi:10.1038/s41598-021-91112-7)
Supplement: Supplementary file 3 — Supplementary Information 3. [file 41598_2021_91112_MOESM3_ESM.xlsx]

## Sheet: GSEA results
Supplementary file 2
GSEA results using anti-IgM vs NT and DC-SIGN-Fc vs NT as pre-ranked gene lists testing for enrichment of gene sets in C2 MSigDB collection.
Gene sets		Anti-IgM vs NT						DC-SIGN-Fc vs NT						Category
NAME	SIZE	ES	Anti-IgM NES	NOM p-val	FDR q-val	FWER p-val	RANK AT MAX	ES	DC-SIGN-Fc NES	NOM p-val	FDR q-val	FWER p-val	RANK AT MAX	anti-IgM significant (FDR<0.01)	DC-SIGN-Fc significant (FDR<0.01)	anti-IgM direction	DC-SIGN-Fc direction	Category	colour
BASSO_CD40_SIGNALING_UP	98	0.611996	2.22205	0	6.42e-05	0.001	787	0.624278	2.57303	0	0	0	1334	YES	YES	up	up	both up	red
LINDSTEDT_DENDRITIC_CELL_MATURATION_A	47	0.718592	2.26485	0	0.000128	0.001	1277	0.719931	2.55799	0	0	0	1113	YES	YES	up	up	both up	red
ZHOU_INFLAMMATORY_RESPONSE_LIVE_UP	283	0.504835	2.06955	0	0.00203751	0.071	1956	0.523514	2.48911	0	0	0	1861	YES	YES	up	up	both up	red
REACTOME_INTERLEUKIN_10_SIGNALING	34	0.713658	2.07793	0	0.00184031	0.057	736	0.742801	2.48525	0	0	0	1504	YES	YES	up	up	both up	red
BLANCO_MELO_COVID19_SARS_COV_2_LOW_MOI_INFECTION_A594_ACE2_EXPRESSING_CELLS_UP	112	0.597135	2.15474	0	0.000228	0.005	1197	0.58646	2.46097	0	0	0	2127	YES	YES	up	up	both up	red
DIRMEIER_LMP1_RESPONSE_EARLY	60	0.724868	2.38124	0	0	0	1039	0.644587	2.40984	0	0	0	1801	YES	YES	up	up	both up	red
GRAHAM_CML_QUIESCENT_VS_NORMAL_DIVIDING_UP	37	0.662975	1.98166	0	0.00682855	0.301	967	0.715487	2.39423	0	0	0	546	YES	YES	up	up	both up	red
NAGASHIMA_NRG1_SIGNALING_UP	147	0.612297	2.30478	0	0	0	1408	0.540079	2.39104	0	0	0	2102	YES	YES	up	up	both up	red
THEILGAARD_NEUTROPHIL_AT_SKIN_WOUND_UP	69	0.660233	2.25007	0	0.000103	0.001	1221	0.623203	2.38217	0	0	0	3425	YES	YES	up	up	both up	red
NAGASHIMA_EGF_SIGNALING_UP	49	0.72805	2.29403	0	0	0	1408	0.645688	2.3736	0	0	0	1274	YES	YES	up	up	both up	red
OSWALD_HEMATOPOIETIC_STEM_CELL_IN_COLLAGEN_GEL_UP	172	0.539293	2.07341	0	0.0018039	0.061	1891	0.520719	2.36859	0	0	0	1833	YES	YES	up	up	both up	red
PICCALUGA_ANGIOIMMUNOBLASTIC_LYMPHOMA_DN	127	0.604032	2.23465	0	7.34e-05	0.001	2241	0.549389	2.34099	0	0	0	3940	YES	YES	up	up	both up	red
GARGALOVIC_RESPONSE_TO_OXIDIZED_PHOSPHOLIPIDS_BLUE_UP	123	0.600001	2.22664	0	6.85e-05	0.001	2592	0.544467	2.31493	0	0	0	2682	YES	YES	up	up	both up	red
PID_NFAT_TFPATHWAY	38	0.735254	2.25602	0	0.000114	0.001	722	0.689361	2.31442	0	0	0	1264	YES	YES	up	up	both up	red
SENESE_HDAC1_TARGETS_UP	356	0.48152	1.97871	0	0.00671553	0.316	2722	0.468354	2.28723	0	7.51686e-05	0.001	2998	YES	YES	up	up	both up	red
ALTEMEIER_RESPONSE_TO_LPS_WITH_MECHANICAL_VENTILATION	89	0.582763	2.0466	0	0.0026939	0.101	1173	0.561225	2.26458	0	0.000327006	0.005	1654	YES	YES	up	up	both up	red
GHANDHI_BYSTANDER_IRRADIATION_UP	49	0.656066	2.07735	0	0.00178619	0.057	2007	0.633206	2.24557	0	0.000313926	0.005	1592	YES	YES	up	up	both up	red
KIM_WT1_TARGETS_UP	166	0.566701	2.19098	0	5.4e-05	0.001	1408	0.505493	2.24272	0	0.000360677	0.006	2069	YES	YES	up	up	both up	red
PLASARI_TGFB1_TARGETS_10HR_UP	129	0.537761	1.99629	0	0.00553698	0.24	1255	0.516607	2.23316	0	0.000391922	0.007	2652	YES	YES	up	up	both up	red
SEKI_INFLAMMATORY_RESPONSE_LPS_UP	61	0.599903	1.97364	0	0.00721989	0.335	888	0.591226	2.21944	0	0.000471014	0.008	1801	YES	YES	up	up	both up	red
GALINDO_IMMUNE_RESPONSE_TO_ENTEROTOXIN	71	0.56869	1.95317	0	0.00941218	0.436	1131	0.560798	2.20186	0	0.00056965	0.011	1619	YES	YES	up	up	both up	red
SCHLOSSER_MYC_TARGETS_AND_SERUM_RESPONSE_DN	47	0.702931	2.21785	0	6.04e-05	0.001	2747	0.619384	2.16479	0	0.000906259	0.021	3696	YES	YES	up	up	both up	red
HAHTOLA_MYCOSIS_FUNGOIDES_CD4_UP	48	0.64604	2.0524	0	0.00249632	0.091	1325	0.60693	2.1577	0	0.00105678	0.026	1619	YES	YES	up	up	both up	red
DORN_ADENOVIRUS_INFECTION_48HR_DN	30	0.724136	2.10164	0	0.000979	0.03	527	0.668183	2.15614	0	0.00106898	0.027	3810	YES	YES	up	up	both up	red
SHAFFER_IRF4_TARGETS_IN_ACTIVATED_B_LYMPHOCYTE	72	0.731173	2.47929	0	0	0	1749	0.555038	2.14683	0	0.00103108	0.028	3079	YES	YES	up	up	both up	red
PEDERSEN_METASTASIS_BY_ERBB2_ISOFORM_1	31	0.679922	1.94859	0.00173611	0.00973931	0.459	1408	0.651408	2.13079	0	0.00132398	0.038	1185	YES	YES	up	up	both up	red
DORN_ADENOVIRUS_INFECTION_32HR_DN	30	0.740523	2.15573	0	0.00019	0.004	527	0.667516	2.13075	0	0.00129581	0.038	3167	YES	YES	up	up	both up	red
SCHLOSSER_MYC_TARGETS_AND_SERUM_RESPONSE_UP	45	0.715119	2.23728	0	7.9e-05	0.001	2904	0.59592	2.11758	0	0.00163012	0.048	2049	YES	YES	up	up	both up	red
DORN_ADENOVIRUS_INFECTION_24HR_DN	33	0.69313	2.02594	0	0.0037593	0.151	527	0.635501	2.1159	0	0.00172467	0.052	3226	YES	YES	up	up	both up	red
MARZEC_IL2_SIGNALING_UP	102	0.637543	2.32352	0	0	0	2164	0.515215	2.10965	0	0.0018682	0.059	3405	YES	YES	up	up	both up	red
REACTOME_NGF_STIMULATED_TRANSCRIPTION	34	0.755212	2.23922	0	8.56e-05	0.001	570	0.634956	2.07977	0	0.00289308	0.095	2682	YES	YES	up	up	both up	red
REACTOME_NUCLEAR_EVENTS_KINASE_AND_TRANSCRIPTION_FACTOR_ACTIVATION	56	0.663996	2.13205	0	0.00044	0.011	1063	0.557641	2.07334	0	0.00331543	0.112	2727	YES	YES	up	up	both up	red
COLLER_MYC_TARGETS_UP	22	0.766205	2.05261	0	0.00256202	0.091	2383	0.684714	2.07058	0.00222717	0.00341836	0.118	2177	YES	YES	up	up	both up	red
GAURNIER_PSMD4_TARGETS	49	0.685296	2.18662	0	4.89e-05	0.001	1114	0.58569	2.06952	0	0.00338719	0.119	1530	YES	YES	up	up	both up	red
SCHUHMACHER_MYC_TARGETS_UP	74	0.73082	2.47335	0	0	0	2094	0.520665	2.06267	0	0.00341337	0.131	2466	YES	YES	up	up	both up	red
GROSS_HYPOXIA_VIA_ELK3_DN	122	0.540792	2.00271	0	0.00510584	0.217	1328	0.48258	2.04833	0	0.00430898	0.174	1976	YES	YES	up	up	both up	red
WP_MIRNAS_INVOLVEMENT_IN_THE_IMMUNE_RESPONSE_IN_SEPSIS	35	0.662286	1.9788	0	0.00694421	0.315	1156	0.600437	2.03143	0	0.0054092	0.219	1294	YES	YES	up	up	both up	red
KARLSSON_TGFB1_TARGETS_UP	110	0.662582	2.38663	0	0	0	3251	0.483018	2.01606	0	0.00639552	0.27	3724	YES	YES	up	up	both up	red
BLANCO_MELO_MERS_COV_INFECTION_MCR5_CELLS_UP	172	0.429878	1.64181	0	0.0904813	1	1836	0.544749	2.43544	0	0	0	1996	NO	YES	NA	up	DC-SIGN-Fc up	orange
SENESE_HDAC1_AND_HDAC2_TARGETS_UP	169	0.458465	1.75226	0	0.049695	1	2245	0.535403	2.40319	0	0	0	2109	NO	YES	NA	up	DC-SIGN-Fc up	orange
ZHANG_RESPONSE_TO_IKK_INHIBITOR_AND_TNF_UP	175	0.427767	1.6539	0	0.0862181	1	1836	0.519907	2.35926	0	0	0	1813	NO	YES	NA	up	DC-SIGN-Fc up	orange
KEGG_ALDOSTERONE_REGULATED_SODIUM_REABSORPTION	25	0.475209	1.29828	0.160072	0.366586	1	2564	0.756735	2.33815	0	0	0	1223	NO	YES	NA	up	DC-SIGN-Fc up	orange
BLANCO_MELO_COVID19_SARS_COV_2_INFECTION_A594_ACE2_EXPRESSING_CELLS_RUXOLITINIB_UP	339	0.387038	1.58509	0	0.12272	1	1073	0.470673	2.29682	0	0	0	2746	NO	YES	NA	up	DC-SIGN-Fc up	orange
TIAN_TNF_SIGNALING_VIA_NFKB	21	0.648107	1.75011	0.00539568	0.0499128	1	2135	0.753989	2.29097	0	7.8927e-05	0.001	2039	NO	YES	NA	up	DC-SIGN-Fc up	orange
BROWNE_HCMV_INFECTION_8HR_UP	77	0.451934	1.55682	0.0140406	0.136537	1	2677	0.572157	2.28015	0	0.000215774	0.003	2531	NO	YES	NA	up	DC-SIGN-Fc up	orange
ZHOU_INFLAMMATORY_RESPONSE_LPS_UP	215	0.489775	1.92609	0	0.0121168	0.566	1646	0.49231	2.26917	0	0.000206393	0.003	1801	NO	YES	NA	up	DC-SIGN-Fc up	orange
BLANCO_MELO_COVID19_SARS_COV_2_INFECTION_A594_ACE2_EXPRESSING_CELLS_UP	385	0.402427	1.67434	0	0.0800488	1	1362	0.452473	2.23556	0	0.000406437	0.007	2661	NO	YES	NA	up	DC-SIGN-Fc up	orange
KEGG_GRAFT_VERSUS_HOST_DISEASE	32	0.647134	1.89616	0.0017301	0.016381	0.733	1114	0.670781	2.23031	0	0.000378407	0.007	1502	NO	YES	NA	up	DC-SIGN-Fc up	orange
SESTO_RESPONSE_TO_UV_C0	92	0.519121	1.82461	0.00152439	0.0322942	0.975	4422	0.546811	2.20893	0	0.000505747	0.009	3802	NO	YES	NA	up	DC-SIGN-Fc up	orange
GERY_CEBP_TARGETS	88	0.451855	1.59654	0.00628931	0.115657	1	1651	0.539322	2.20537	0	0.000489942	0.009	2661	NO	YES	NA	up	DC-SIGN-Fc up	orange
PEDERSEN_TARGETS_OF_611CTF_ISOFORM_OF_ERBB2	48	0.565751	1.80769	0.00328407	0.0351775	0.987	1057	0.60876	2.20047	0	0.000552895	0.011	2548	NO	YES	NA	up	DC-SIGN-Fc up	orange
BROWNE_HCMV_INFECTION_14HR_UP	128	0.434356	1.60113	0.00565771	0.112979	1	3813	0.509833	2.19893	0	0.000537098	0.011	3752	NO	YES	NA	up	DC-SIGN-Fc up	orange
LINDSTEDT_DENDRITIC_CELL_MATURATION_B	48	0.552145	1.73171	0.00174825	0.0570074	1	1878	0.604642	2.17774	0	0.000782859	0.017	2044	NO	YES	NA	up	DC-SIGN-Fc up	orange
PHONG_TNF_TARGETS_UP	50	0.567083	1.82266	0.00160772	0.0325205	0.975	2386	0.598379	2.17282	0	0.000804129	0.018	2041	NO	YES	NA	up	DC-SIGN-Fc up	orange
WP_PHOTODYNAMIC_THERAPYINDUCED_NFKB_SURVIVAL_SIGNALING	30	0.621011	1.81833	0	0.033758	0.981	1114	0.660377	2.16428	0	0.000923767	0.022	953	NO	YES	NA	up	DC-SIGN-Fc up	orange
PHONG_TNF_RESPONSE_VIA_P38_PARTIAL	128	0.446948	1.6534	0	0.0859425	1	1387	0.502301	2.15061	0	0.00104353	0.027	2247	NO	YES	NA	up	DC-SIGN-Fc up	orange
WP_CYTOKINES_AND_INFLAMMATORY_RESPONSE	16	0.710404	1.7772	0.00183823	0.0415403	0.998	1114	0.782792	2.14709	0	0.00105506	0.028	579	NO	YES	NA	up	DC-SIGN-Fc up	orange
ABE_VEGFA_TARGETS_30MIN	18	0.745102	1.93526	0.00356506	0.0109332	0.521	304	0.753199	2.13519	0.00211416	0.00128516	0.036	784	NO	YES	NA	up	DC-SIGN-Fc up	orange
ZWANG_CLASS_2_TRANSIENTLY_INDUCED_BY_EGF	31	0.625824	1.82155	0.00168919	0.0328514	0.978	965	0.64644	2.11538	0	0.00172065	0.053	1258	NO	YES	NA	up	DC-SIGN-Fc up	orange
KEGG_TYPE_I_DIABETES_MELLITUS	36	0.614811	1.85064	0.0016835	0.0269403	0.919	1104	0.628965	2.10902	0	0.00186248	0.06	1502	NO	YES	NA	up	DC-SIGN-Fc up	orange
KUROZUMI_RESPONSE_TO_ONCOCYTIC_VIRUS	30	0.566398	1.64614	0.0184564	0.0899725	1	574	0.648469	2.10021	0	0.0020918	0.068	567	NO	YES	NA	up	DC-SIGN-Fc up	orange
SMIRNOV_RESPONSE_TO_IR_2HR_UP	47	0.555055	1.7687	0	0.0433539	1	1277	0.587551	2.08988	0	0.00242618	0.079	2019	NO	YES	NA	up	DC-SIGN-Fc up	orange
BROWNE_HCMV_INFECTION_16HR_UP	193	0.344114	1.35414	0.0228495	0.302908	1	1774	0.44986	2.07229	0	0.00328486	0.113	4293	NO	YES	NA	up	DC-SIGN-Fc up	orange
ZHOU_INFLAMMATORY_RESPONSE_FIMA_UP	262	0.421543	1.7002	0	0.0674729	1	1952	0.439319	2.06749	0	0.00348731	0.123	1861	NO	YES	NA	up	DC-SIGN-Fc up	orange
PLASARI_TGFB1_TARGETS_1HR_UP	28	0.628768	1.78793	0.00174216	0.0386145	0.995	1114	0.657543	2.06646	0	0.00348214	0.125	784	NO	YES	NA	up	DC-SIGN-Fc up	orange
NEMETH_INFLAMMATORY_RESPONSE_LPS_UP	74	0.473449	1.63096	0.00457317	0.0958007	1	1704	0.525246	2.06599	0	0.00342597	0.125	2106	NO	YES	NA	up	DC-SIGN-Fc up	orange
VERHAAK_AML_WITH_NPM1_MUTATED_UP	114	0.391453	1.41775	0.0372024	0.245249	1	1448	0.491716	2.06387	0	0.0034711	0.129	1795	NO	YES	NA	up	DC-SIGN-Fc up	orange
WP_HYPERTROPHY_MODEL	15	0.749873	1.84358	0.00176367	0.0286022	0.935	832	0.766358	2.06381	0	0.00341686	0.129	1017	NO	YES	NA	up	DC-SIGN-Fc up	orange
GHANDHI_DIRECT_IRRADIATION_UP	65	0.464372	1.5682	0.015873	0.133006	1	2095	0.53833	2.06002	0	0.00357475	0.138	1705	NO	YES	NA	up	DC-SIGN-Fc up	orange
WORSCHECH_TUMOR_REJECTION_UP	40	0.576712	1.77263	0.00517241	0.0423735	0.999	1188	0.598789	2.05669	0	0.00382242	0.15	1334	NO	YES	NA	up	DC-SIGN-Fc up	orange
KEGG_ALLOGRAFT_REJECTION	32	0.558699	1.64133	0.0197694	0.090644	1	1104	0.624988	2.04964	0	0.00431978	0.17	1502	NO	YES	NA	up	DC-SIGN-Fc up	orange
VILIMAS_NOTCH1_TARGETS_UP	44	0.526515	1.64197	0.0064	0.0906635	1	734	0.579045	2.04852	0	0.00437143	0.174	1502	NO	YES	NA	up	DC-SIGN-Fc up	orange
GESERICK_TERT_TARGETS_DN	20	0.67587	1.77429	0.00353982	0.0423689	0.999	337	0.691785	2.03041	0	0.0054208	0.223	2563	NO	YES	NA	up	DC-SIGN-Fc up	orange
BHATTACHARYA_EMBRYONIC_STEM_CELL	61	0.492891	1.63366	0.00337268	0.0943623	1	3650	0.539327	2.01962	0	0.00616331	0.254	4316	NO	YES	NA	up	DC-SIGN-Fc up	orange
REACTOME_AMINO_ACID_TRANSPORT_ACROSS_THE_PLASMA_MEMBRANE	21	0.520244	1.38142	0.0928196	0.270987	1	1277	0.69277	2.01892	0	0.0061867	0.259	1653	NO	YES	NA	up	DC-SIGN-Fc up	orange
GROSS_HYPOXIA_VIA_ELK3_AND_HIF1A_UP	118	0.490002	1.81654	0	0.0339035	0.983	1435	0.470978	2.01556	0	0.00639266	0.271	1880	NO	YES	NA	up	DC-SIGN-Fc up	orange
BILD_HRAS_ONCOGENIC_SIGNATURE	183	0.472341	1.83191	0	0.0317183	0.96	1659	0.445826	2.01437	0	0.00643214	0.275	2943	NO	YES	NA	up	DC-SIGN-Fc up	orange
PAPASPYRIDONOS_UNSTABLE_ATEROSCLEROTIC_PLAQUE_UP	45	0.507053	1.62445	0.00821018	0.0995513	1	3044	0.573843	2.01105	0	0.00658943	0.281	2707	NO	YES	NA	up	DC-SIGN-Fc up	orange
WP_SUDDEN_INFANT_DEATH_SYNDROME_SIDS_SUSCEPTIBILITY_PATHWAYS	86	0.534024	1.87212	0	0.0212603	0.836	1709	0.490661	2.00125	0	0.00747406	0.314	3038	NO	YES	NA	up	DC-SIGN-Fc up	orange
WP_ARYL_HYDROCARBON_RECEPTOR_NETPATH	37	0.403408	1.19607	0.212435	0.476123	1	2751	0.585402	1.99698	0	0.00765387	0.322	3008	NO	YES	NA	up	DC-SIGN-Fc up	orange
BIOCARTA_VIP_PATHWAY	23	0.671981	1.85064	0.00166945	0.0266597	0.919	1007	0.645153	1.98792	0	0.00844159	0.349	1377	NO	YES	NA	up	DC-SIGN-Fc up	orange
SENESE_HDAC2_TARGETS_UP	95	0.431155	1.53531	0.00611621	0.14972	1	1882	0.487141	1.98774	0	0.00833864	0.349	2215	NO	YES	NA	up	DC-SIGN-Fc up	orange
WP_GENES_RELATED_TO_PRIMARY_CILIUM_DEVELOPMENT_BASED_ON_CRISPR	85	-0.341793	-1.33563	0.0482955	0.419407	1	3928	-0.63148	-2.49435	0	0	0	2478	NO	YES	NA	down	DC-SIGN-Fc down	darkgreen
ZHU_CMV_ALL_UP	98	0.546524	1.94757	0	0.00968539	0.461	2746	0.480395	1.96568	0	0.0106512	0.435	4378	YES	NO	up	NA	anti-IgM up	tan
REACTOME_PD_1_SIGNALING	22	0.801014	2.10258	0	0.000976	0.029	1104	0.643119	1.94167	0	0.0129128	0.521	1564	YES	NO	up	NA	anti-IgM up	tan
UZONYI_RESPONSE_TO_LEUKOTRIENE_AND_THROMBIN	29	0.73593	2.13607	0	0.000458	0.011	1278	0.606402	1.9398	0	0.0129218	0.529	1117	YES	NO	up	NA	anti-IgM up	tan
BURTON_ADIPOGENESIS_1	26	0.762829	2.107	0	0.000904	0.026	1131	0.612887	1.92806	0	0.0140281	0.591	1245	YES	NO	up	NA	anti-IgM up	tan
ZHU_CMV_24_HR_UP	77	0.575435	1.96506	0	0.00848635	0.379	2746	0.489467	1.92212	0	0.0147233	0.623	4378	YES	NO	up	NA	anti-IgM up	tan
RUTELLA_RESPONSE_TO_HGF_UP	346	0.479984	1.98499	0	0.006631	0.291	1908	0.387225	1.86719	0	0.02532	0.856	2396	YES	NO	up	NA	anti-IgM up	tan
REACTOME_CHEMOKINE_RECEPTORS_BIND_CHEMOKINES	23	0.735676	2.00979	0	0.00445597	0.188	791	0.599443	1.82889	0.00219298	0.0337073	0.951	567	YES	NO	up	NA	anti-IgM up	tan
SHAFFER_IRF4_TARGETS_IN_PLASMA_CELL_VS_MATURE_B_LYMPHOCYTE	61	0.634074	2.11424	0	0.000782	0.021	2063	0.48186	1.82822	0	0.0336332	0.951	2980	YES	NO	up	NA	anti-IgM up	tan
TONKS_TARGETS_OF_RUNX1_RUNX1T1_FUSION_MONOCYTE_UP	162	0.573964	2.18977	0	5.13e-05	0.001	2623	0.413208	1.81276	0	0.037544	0.971	2865	YES	NO	up	NA	anti-IgM up	tan
BOSCO_ALLERGEN_INDUCED_TH2_ASSOCIATED_MODULE	123	0.533476	1.97876	0	0.00681795	0.315	2475	0.414674	1.78208	0	0.0457435	0.993	1816	YES	NO	up	NA	anti-IgM up	tan
SHAFFER_IRF4_TARGETS_IN_MYELOMA_VS_MATURE_B_LYMPHOCYTE	93	0.570186	2.03152	0	0.00351377	0.136	2872	0.440387	1.7759	0	0.0482071	0.994	3079	YES	NO	up	NA	anti-IgM up	tan
HUNSBERGER_EXERCISE_REGULATED_GENES	18	0.75946	1.94479	0	0.00999916	0.48	1575	0.607265	1.73009	0.0150215	0.0604047	1	2901	YES	NO	up	NA	anti-IgM up	tan
TAKEDA_TARGETS_OF_NUP98_HOXA9_FUSION_6HR_DN	37	0.649478	1.99116	0	0.00595043	0.26	1059	0.493806	1.67716	0	0.0769336	1	1630	YES	NO	up	NA	anti-IgM up	tan
YAO_TEMPORAL_RESPONSE_TO_PROGESTERONE_CLUSTER_8	39	0.641402	1.96041	0	0.00872773	0.401	1603	0.48953	1.67091	0.00888889	0.0798506	1	2184	YES	NO	up	NA	anti-IgM up	tan
BURTON_ADIPOGENESIS_PEAK_AT_2HR	38	0.642743	1.98089	0	0.00685834	0.308	1131	0.481024	1.66993	0.0101626	0.0798503	1	1245	YES	NO	up	NA	anti-IgM up	tan
BROWN_MYELOID_CELL_DEVELOPMENT_DN	95	0.565168	2.01562	0	0.00416523	0.175	2026	0.401568	1.65839	0.00699301	0.0838736	1	3666	YES	NO	up	NA	anti-IgM up	tan
AMIT_EGF_RESPONSE_60_HELA	41	0.674346	2.07613	0	0.00176538	0.058	2677	0.473283	1.64391	0.0105708	0.0904285	1	2063	YES	NO	up	NA	anti-IgM up	tan
DANG_MYC_TARGETS_UP	120	0.604305	2.24384	0	9.34e-05	0.001	2099	0.392774	1.63892	0	0.092326	1	3633	YES	NO	up	NA	anti-IgM up	tan
ZHAN_MULTIPLE_MYELOMA_CD2_DN	36	0.671609	2.02786	0	0.00370007	0.145	1820	0.484013	1.62944	0.00875273	0.0960557	1	2720	YES	NO	up	NA	anti-IgM up	tan
YAO_TEMPORAL_RESPONSE_TO_PROGESTERONE_CLUSTER_11	78	0.613999	2.12675	0	0.000462	0.012	2565	0.408088	1.62538	0.0022779	0.0960987	1	3770	YES	NO	up	NA	anti-IgM up	tan
SCHLOSSER_MYC_TARGETS_REPRESSED_BY_SERUM	144	0.581955	2.19472	0	5.71e-05	0.001	3933	0.362239	1.57974	0.00223214	0.118731	1	3827	YES	NO	up	NA	anti-IgM up	tan
PACHER_TARGETS_OF_IGF1_AND_IGF2_UP	23	0.718546	1.95356	0	0.00949705	0.432	2522	0.504384	1.495	0.0485651	0.158847	1	3719	YES	NO	up	NA	anti-IgM up	tan
REACTOME_RRNA_PROCESSING	192	0.552754	2.15268	0	0.000218	0.005	3488	0.32364	1.47195	0.00250627	0.171813	1	4708	YES	NO	up	NA	anti-IgM up	tan
REACTOME_RRNA_MODIFICATION_IN_THE_NUCLEUS_AND_CYTOSOL	55	0.647564	2.10944	0	0.000827	0.023	3456	0.392925	1.44013	0.0258216	0.190611	1	4668	YES	NO	up	NA	anti-IgM up	tan
REACTOME_AMINO_ACIDS_REGULATE_MTORC1	47	0.611001	1.95141	0	0.00951151	0.446	2396	0.391159	1.4075	0.0486726	0.211476	1	2848	YES	NO	up	NA	anti-IgM up	tan
KRIGE_AMINO_ACID_DEPRIVATION	19	0.796304	2.04273	0	0.00288301	0.11	1283	0.478664	1.38925	0.0833333	0.225743	1	2922	YES	NO	up	NA	anti-IgM up	tan
BILD_MYC_ONCOGENIC_SIGNATURE	170	0.509738	1.96116	0	0.00880465	0.398	1896	0.301214	1.35849	0.00244499	0.24776	1	2835	YES	NO	up	NA	anti-IgM up	tan
KIM_MYC_AMPLIFICATION_TARGETS_UP	155	0.529202	2.01832	0	0.00404845	0.167	2317	0.304878	1.34884	0.0243902	0.254471	1	2835	YES	NO	up	NA	anti-IgM up	tan
REACTOME_ANTIGEN_ACTIVATES_B_CELL_RECEPTOR_BCR_LEADING_TO_GENERATION_OF_SECOND_MESSENGERS	46	-0.622867	-2.12431	0	0.00175002	0.02	1688	0.243167	0.853463	0.694323	0.89018	1	1845	YES	NO	down	NA	anti-igM down	teal
REACTOME_FCGR3A_MEDIATED_IL10_SYNTHESIS	46	-0.580613	-2.03317	0	0.00643111	0.1	1447	0.232355	0.828513	0.78692	0.917063	1	2964	YES	NO	down	NA	anti-igM down	teal
REACTOME_BINDING_AND_UPTAKE_OF_LIGANDS_BY_SCAVENGER_RECEPTORS	32	-0.689038	-2.18452	0	0.000601862	0.006	1704	0.24139	0.782661	0.81128	0.954346	1	3519	YES	NO	down	NA	anti-igM down	teal
REICHERT_MITOSIS_LIN9_TARGETS	25	-0.680777	-2.06718	0	0.00439293	0.061	2514	0.231985	0.734452	0.82618	0.981973	1	4054	YES	NO	down	NA	anti-igM down	teal
REACTOME_CREATION_OF_C4_AND_C2_ACTIVATORS	19	-0.83657	-2.40333	0	0	0	1656	-0.131536	-0.372173	1	1	1	3706	YES	NO	down	NA	anti-igM down	teal
REACTOME_ROLE_OF_LAT2_NTAL_LAB_ON_CALCIUM_MOBILIZATION	28	-0.740243	-2.30366	0	0.000146143	0.001	1447	-0.13551	-0.415606	0.998134	1	1	3919	YES	NO	down	NA	anti-igM down	teal
REACTOME_INITIAL_TRIGGERING_OF_COMPLEMENT	22	-0.834957	-2.40539	0	0	0	1656	-0.146083	-0.429084	1	1	1	3706	YES	NO	down	NA	anti-igM down	teal
REACTOME_PARASITE_INFECTION	71	-0.562588	-2.12923	0	0.00164647	0.017	2223	-0.143511	-0.547081	0.998264	1	1	3706	YES	NO	down	NA	anti-igM down	teal
REACTOME_COMPLEMENT_CASCADE	33	-0.705801	-2.24168	0	0.00034322	0.003	1656	-0.192117	-0.621114	0.977941	1	1	3706	YES	NO	down	NA	anti-igM down	teal
REACTOME_FCGAMMA_RECEPTOR_FCGR_DEPENDENT_PHAGOCYTOSIS	92	-0.523019	-2.06997	0	0.00445009	0.057	2276	-0.160398	-0.624409	0.994555	1	1	3706	YES	NO	down	NA	anti-igM down	teal
REACTOME_FCERI_MEDIATED_MAPK_ACTIVATION	44	-0.664588	-2.29619	0	0.000125265	0.001	1622	-0.181337	-0.62495	0.985019	1	1	3974	YES	NO	down	NA	anti-igM down	teal
REACTOME_ROLE_OF_PHOSPHOLIPIDS_IN_PHAGOCYTOSIS	35	-0.718732	-2.32217	0	0	0	2276	-0.22241	-0.728404	0.882682	1	1	3919	YES	NO	down	NA	anti-igM down	teal
REACTOME_FCGR_ACTIVATION	26	-0.763542	-2.35071	0	0	0	1447	-0.249401	-0.754259	0.827709	1	1	4910	YES	NO	down	NA	anti-igM down	teal
KONG_E2F3_TARGETS	90	-0.510401	-2.00563	0	0.00955508	0.156	3397	-0.192712	-0.756901	0.928699	1	1	3139	YES	NO	down	NA	anti-igM down	teal
REACTOME_SCAVENGING_OF_HEME_FROM_PLASMA	20	-0.850123	-2.4606	0	0	0	1447	-0.297443	-0.82697	0.720588	1	1	3706	YES	NO	down	NA	anti-igM down	teal
REACTOME_PRE_NOTCH_PROCESSING_IN_GOLGI	16	-0.740832	-2.03863	0	0.0063059	0.092	1154	-0.44767	-1.27012	0.163569	0.713302	1	555	YES	NO	down	NA	anti-igM down	teal
NABA_SECRETED_FACTORS	98	0.487386	1.74545	0	0.0509148	1	791	0.479172	1.97079	0	0.0103094	0.417	1004	NO	NO	NA	NA	NA	NA
KEGG_CYTOKINE_CYTOKINE_RECEPTOR_INTERACTION	135	0.482253	1.79	0	0.0388903	0.995	791	0.455811	1.97057	0	0.010241	0.418	1635	NO	NO	NA	NA	NA	NA
MONNIER_POSTRADIATION_TUMOR_ESCAPE_UP	343	0.411119	1.70417	0	0.066475	1	2910	0.403023	1.96249	0	0.0108361	0.443	4057	NO	NO	NA	NA	NA	NA
KEGG_HEMATOPOIETIC_CELL_LINEAGE	57	0.418328	1.36454	0.0717629	0.291981	1	2012	0.52754	1.96063	0	0.0109105	0.448	1504	NO	NO	NA	NA	NA	NA
KEGG_AUTOIMMUNE_THYROID_DISEASE	33	0.527302	1.52921	0.0277778	0.153971	1	1104	0.586764	1.95322	0	0.0118199	0.472	1502	NO	NO	NA	NA	NA	NA
BERENJENO_TRANSFORMED_BY_RHOA_FOREVER_DN	20	0.471727	1.25124	0.201049	0.413799	1	3246	0.658521	1.95146	0	0.0118613	0.475	1619	NO	NO	NA	NA	NA	NA
PID_IL12_2PATHWAY	57	0.545816	1.78985	0	0.0386907	0.995	2682	0.515528	1.95084	0	0.0118501	0.479	1239	NO	NO	NA	NA	NA	NA
REACTOME_TRANSPORT_OF_INORGANIC_CATIONS_ANIONS_AND_AMINO_ACIDS_OLIGOPEPTIDES	59	0.381578	1.26275	0.153846	0.399969	1	2003	0.517512	1.95008	0	0.0118233	0.482	1728	NO	NO	NA	NA	NA	NA
REACTOME_INTERLEUKIN_6_FAMILY_SIGNALING	18	0.499362	1.29611	0.171322	0.368028	1	1114	0.689563	1.94676	0	0.0121532	0.498	1840	NO	NO	NA	NA	NA	NA
BIOCARTA_TH1TH2_PATHWAY	17	0.460627	1.17643	0.28327	0.50021	1	835	0.685163	1.9414	0	0.0128423	0.524	1530	NO	NO	NA	NA	NA	NA
BLANCO_MELO_RESPIRATORY_SYNCYTIAL_VIRUS_INFECTION_A594_CELLS_UP	197	0.473781	1.87481	0	0.0207154	0.828	1851	0.425481	1.93961	0	0.0128039	0.529	2039	NO	NO	NA	NA	NA	NA
KIM_WT1_TARGETS_8HR_UP	132	0.44786	1.65432	0	0.0865756	1	2748	0.444823	1.93831	0	0.0128493	0.535	3054	NO	NO	NA	NA	NA	NA
AMIT_SERUM_RESPONSE_60_MCF10A	48	0.578259	1.80884	0.00159236	0.0353057	0.987	1408	0.528657	1.93026	0.00224719	0.0141688	0.581	1994	NO	NO	NA	NA	NA	NA
WP_ESC_PLURIPOTENCY_PATHWAYS	68	0.410383	1.39955	0.0469484	0.259184	1	661	0.50024	1.93013	0	0.0140576	0.582	1865	NO	NO	NA	NA	NA	NA
GARGALOVIC_RESPONSE_TO_OXIDIZED_PHOSPHOLIPIDS_TURQUOISE_UP	72	0.539776	1.81814	0	0.0335591	0.981	1931	0.494746	1.92989	0	0.0139485	0.583	2249	NO	NO	NA	NA	NA	NA
WINZEN_DEGRADED_VIA_KHSRP	62	0.473751	1.59585	0.0138889	0.1156	1	1921	0.505645	1.92535	0	0.0144435	0.609	1619	NO	NO	NA	NA	NA	NA
WP_FOLATE_METABOLISM	39	0.503736	1.52252	0.0275974	0.158415	1	3060	0.554747	1.9245	0	0.0144559	0.612	1976	NO	NO	NA	NA	NA	NA
BROWNE_HCMV_INFECTION_20HR_UP	194	0.315761	1.25135	0.0654596	0.414017	1	2681	0.42356	1.92052	0	0.0147933	0.63	3590	NO	NO	NA	NA	NA	NA
FOSTER_TOLERANT_MACROPHAGE_DN	339	0.365474	1.49861	0.00250313	0.180055	1	1603	0.395224	1.91584	0	0.0153485	0.651	2643	NO	NO	NA	NA	NA	NA
DUTTA_APOPTOSIS_VIA_NFKB	30	0.478502	1.36514	0.112957	0.29171	1	2095	0.585325	1.90715	0	0.0170052	0.687	1837	NO	NO	NA	NA	NA	NA
WP_LTF_DANGER_SIGNAL_RESPONSE_PATHWAY	16	0.546116	1.32595	0.159475	0.333836	1	1156	0.686695	1.90577	0.00412371	0.0171822	0.696	813	NO	NO	NA	NA	NA	NA
AMIT_EGF_RESPONSE_120_MCF10A	34	0.608827	1.78634	0	0.0385761	0.995	1456	0.568497	1.90367	0	0.0175989	0.706	1649	NO	NO	NA	NA	NA	NA
WP_MONOAMINE_TRANSPORT	15	0.502212	1.24812	0.193309	0.418439	1	367	0.700138	1.9009	0.00205339	0.0181639	0.714	1332	NO	NO	NA	NA	NA	NA
GAZDA_DIAMOND_BLACKFAN_ANEMIA_MYELOID_UP	25	0.609991	1.70856	0.00673401	0.0654478	1	1942	0.625214	1.89778	0	0.0185639	0.73	2281	NO	NO	NA	NA	NA	NA
WANG_METHYLATED_IN_BREAST_CANCER	27	0.677259	1.90461	0.0017331	0.0155157	0.698	401	0.605624	1.8878	0	0.0208688	0.781	582	NO	NO	NA	NA	NA	NA
SHIN_B_CELL_LYMPHOMA_CLUSTER_2	24	0.580342	1.59741	0.0277296	0.115889	1	2063	0.612905	1.88514	0	0.0212643	0.786	3425	NO	NO	NA	NA	NA	NA
BIOCARTA_INFLAM_PATHWAY	17	0.582003	1.48689	0.0485612	0.191298	1	1114	0.675674	1.88048	0	0.0224772	0.806	1239	NO	NO	NA	NA	NA	NA
KEGG_BASAL_CELL_CARCINOMA	31	0.417263	1.19563	0.222816	0.475868	1	1254	0.588703	1.88038	0.002079	0.0222817	0.806	2690	NO	NO	NA	NA	NA	NA
WP_WNT_SIGNALING_IN_KIDNEY_DISEASE	22	0.577116	1.54728	0.0341727	0.143656	1	375	0.62957	1.87324	0.0042735	0.0242505	0.836	1865	NO	NO	NA	NA	NA	NA
WP_DEVELOPMENT_AND_HETEROGENEITY_OF_THE_ILC_FAMILY	18	0.473218	1.21259	0.239209	0.457441	1	1204	0.663773	1.86898	0.00222222	0.0252579	0.852	1295	NO	NO	NA	NA	NA	NA
SWEET_LUNG_CANCER_KRAS_UP	341	0.402986	1.66975	0	0.081424	1	2232	0.386938	1.86809	0	0.0252552	0.855	2607	NO	NO	NA	NA	NA	NA
VART_KSHV_INFECTION_ANGIOGENIC_MARKERS_UP	86	0.469604	1.64533	0.00149925	0.089729	1	1580	0.467533	1.8667	0	0.0252663	0.857	1829	NO	NO	NA	NA	NA	NA
CAFFAREL_RESPONSE_TO_THC_24HR_5_UP	28	0.488764	1.39532	0.0840336	0.262147	1	2968	0.587735	1.86649	0.0045045	0.0251354	0.857	4873	NO	NO	NA	NA	NA	NA
KEGG_SYSTEMIC_LUPUS_ERYTHEMATOSUS	31	0.497181	1.4284	0.0626118	0.241122	1	1494	0.562733	1.86613	0	0.0249934	0.857	1502	NO	NO	NA	NA	NA	NA
KEGG_PRION_DISEASES	23	0.589951	1.62342	0.0252252	0.100105	1	1114	0.61811	1.86332	0.00205339	0.0256428	0.867	1183	NO	NO	NA	NA	NA	NA
MARKS_HDAC_TARGETS_DN	15	0.64756	1.63022	0.0148699	0.0961405	1	2682	0.680182	1.8586	0.0106157	0.0268121	0.879	1040	NO	NO	NA	NA	NA	NA
MIYAGAWA_TARGETS_OF_EWSR1_ETS_FUSIONS_DN	122	0.511455	1.88374	0	0.0189302	0.782	1119	0.435042	1.8567	0	0.0272469	0.887	2846	NO	NO	NA	NA	NA	NA
BOQUEST_STEM_CELL_DN	136	0.421203	1.57321	0.00284091	0.130498	1	1982	0.425472	1.85444	0	0.0276993	0.891	2580	NO	NO	NA	NA	NA	NA
LIEN_BREAST_CARCINOMA_METAPLASTIC_VS_DUCTAL_UP	42	0.544531	1.66786	0.0161812	0.0824904	1	1821	0.526347	1.85347	0	0.0277412	0.892	1456	NO	NO	NA	NA	NA	NA
WP_SPINAL_CORD_INJURY	68	0.457081	1.54681	0.0190779	0.143801	1	1127	0.482263	1.85246	0	0.0278429	0.897	1512	NO	NO	NA	NA	NA	NA
GRAHAM_CML_QUIESCENT_VS_CML_DIVIDING_UP	15	0.712985	1.78492	0.00700525	0.0388707	0.995	791	0.684411	1.84863	0.00215054	0.0289224	0.911	914	NO	NO	NA	NA	NA	NA
REACTOME_CELL_SURFACE_INTERACTIONS_AT_THE_VASCULAR_WALL	103	0.348805	1.25459	0.0959752	0.411225	1	796	0.438344	1.84716	0	0.0292299	0.914	1653	NO	NO	NA	NA	NA	NA
HINATA_NFKB_TARGETS_KERATINOCYTE_UP	57	0.425342	1.38639	0.0662461	0.267734	1	1160	0.493361	1.84622	0.00215517	0.0293048	0.917	1294	NO	NO	NA	NA	NA	NA
BLANCO_MELO_COVID19_BRONCHIAL_EPITHELIAL_CELLS_SARS_COV_2_INFECTION_UP	88	0.385642	1.34729	0.0558824	0.310639	1	1646	0.445966	1.84433	0	0.0296286	0.923	1818	NO	NO	NA	NA	NA	NA
BIOCARTA_NKT_PATHWAY	21	0.696857	1.85501	0.00362319	0.025631	0.908	177	0.626573	1.84374	0.00613497	0.0296647	0.926	567	NO	NO	NA	NA	NA	NA
REACTOME_SIGNALING_BY_EGFR	40	0.368622	1.12198	0.277597	0.563971	1	1118	0.533335	1.84337	0	0.0295721	0.927	1840	NO	NO	NA	NA	NA	NA
CROONQUIST_NRAS_SIGNALING_UP	25	0.643122	1.80607	0.00716846	0.0356186	0.988	967	0.606116	1.8373	0	0.0313383	0.937	3563	NO	NO	NA	NA	NA	NA
WP_ARYL_HYDROCARBON_RECEPTOR_PATHWAY	28	0.529184	1.48433	0.0566372	0.192707	1	622	0.57695	1.8372	0	0.0311418	0.937	353	NO	NO	NA	NA	NA	NA
AMIT_SERUM_RESPONSE_40_MCF10A	27	0.636918	1.78716	0	0.0384546	0.995	1039	0.576023	1.83552	0	0.0315321	0.942	784	NO	NO	NA	NA	NA	NA
BILD_CTNNB1_ONCOGENIC_SIGNATURE	65	0.336616	1.10902	0.316199	0.578803	1	3941	0.476816	1.82819	0.00235294	0.0334154	0.951	3956	NO	NO	NA	NA	NA	NA
LEE_CALORIE_RESTRICTION_MUSCLE_UP	25	0.603728	1.68123	0.0103806	0.0766901	1	1254	0.591166	1.8249	0.00458716	0.0345105	0.955	2024	NO	NO	NA	NA	NA	NA
MISSIAGLIA_REGULATED_BY_METHYLATION_UP	97	0.33772	1.21481	0.135258	0.455821	1	3087	0.449354	1.82415	0	0.0345521	0.956	1835	NO	NO	NA	NA	NA	NA
GARGALOVIC_RESPONSE_TO_OXIDIZED_PHOSPHOLIPIDS_BLACK_UP	31	0.569373	1.68007	0.00335008	0.0772669	1	2597	0.55843	1.82338	0	0.0345284	0.958	3171	NO	NO	NA	NA	NA	NA
WP_IL1_SIGNALING_PATHWAY	53	0.311313	1.0013	0.453226	0.707354	1	1156	0.489809	1.81842	0.00454545	0.0358942	0.966	1564	NO	NO	NA	NA	NA	NA
BLANCO_MELO_INFLUENZA_A_INFECTION_A594_CELLS_UP	31	0.612449	1.74894	0.00325203	0.050219	1	840	0.564324	1.81816	0	0.0357237	0.966	1619	NO	NO	NA	NA	NA	NA
WP_SELECTIVE_EXPRESSION_OF_CHEMOKINE_RECEPTORS_DURING_TCELL_POLARIZATION	23	0.672467	1.81129	0.00336134	0.0352453	0.986	177	0.6099	1.81407	0	0.037286	0.968	567	NO	NO	NA	NA	NA	NA
MULLIGAN_NTF3_SIGNALING_VIA_INSR_AND_IGF1R_UP	17	0.746932	1.92568	0	0.0120359	0.569	2355	0.635641	1.80959	0.00656455	0.0386234	0.973	2557	NO	NO	NA	NA	NA	NA
GENTILE_UV_RESPONSE_CLUSTER_D4	50	0.529685	1.70497	0.00662252	0.066241	1	2286	0.504261	1.80917	0	0.0385118	0.973	4128	NO	NO	NA	NA	NA	NA
WP_SENESCENCE_AND_AUTOPHAGY_IN_CANCER	90	0.465507	1.65427	0.00153846	0.0862958	1	1633	0.441306	1.80624	0	0.0395055	0.977	1616	NO	NO	NA	NA	NA	NA
DAZARD_RESPONSE_TO_UV_NHEK_DN	264	0.218786	0.875443	0.757653	0.86395	1	3469	0.380634	1.80609	0	0.0393164	0.977	3704	NO	NO	NA	NA	NA	NA
ZHU_CMV_8_HR_UP	36	0.593083	1.76135	0.00683761	0.0462562	1	2563	0.553105	1.80521	0.00225734	0.0394278	0.978	3747	NO	NO	NA	NA	NA	NA
ZWANG_CLASS_1_TRANSIENTLY_INDUCED_BY_EGF	357	0.429634	1.77409	0	0.0419089	0.999	2269	0.372586	1.80342	0	0.0399915	0.98	3802	NO	NO	NA	NA	NA	NA
WP_REGULATION_OF_APOPTOSIS_BY_PARATHYROID_HORMONERELATED_PROTEIN	20	0.501646	1.30921	0.126335	0.357139	1	3533	0.606892	1.80177	0.00631579	0.0404629	0.98	1213	NO	NO	NA	NA	NA	NA
GARGALOVIC_RESPONSE_TO_OXIDIZED_PHOSPHOLIPIDS_MAGENTA_UP	27	0.612625	1.77547	0.00359712	0.042031	0.998	2671	0.57521	1.8017	0.00915332	0.0402625	0.98	2239	NO	NO	NA	NA	NA	NA
BENPORATH_ES_CORE_NINE_CORRELATED	84	0.347188	1.20076	0.176901	0.469797	1	2854	0.443575	1.79921	0.00235849	0.0409964	0.982	2703	NO	NO	NA	NA	NA	NA
BOQUEST_STEM_CELL_CULTURED_VS_FRESH_UP	260	0.405162	1.64438	0	0.09025	1	2559	0.387758	1.79558	0	0.0421202	0.985	2682	NO	NO	NA	NA	NA	NA
KAPOSI_LIVER_CANCER_MET_UP	17	0.560559	1.39949	0.0928962	0.25887	1	1119	0.628752	1.79341	0.00428265	0.0426631	0.988	840	NO	NO	NA	NA	NA	NA
REACTOME_NUCLEAR_RECEPTOR_TRANSCRIPTION_PATHWAY	32	0.566689	1.63823	0.0222603	0.0919369	1	720	0.534296	1.78641	0.00656455	0.0454536	0.99	2138	NO	NO	NA	NA	NA	NA
VIETOR_IFRD1_TARGETS	15	0.532232	1.3054	0.137291	0.36124	1	2821	0.659186	1.78541	0.0087146	0.0454715	0.99	3029	NO	NO	NA	NA	NA	NA
REACTOME_RAF_INDEPENDENT_MAPK1_3_ACTIVATION	22	0.655244	1.78203	0.00176367	0.0400088	0.997	1408	0.592766	1.7851	0.00854701	0.0453447	0.991	2449	NO	NO	NA	NA	NA	NA
GAVIN_FOXP3_TARGETS_CLUSTER_T4	80	0.457539	1.60788	0.0155039	0.10808	1	2439	0.449271	1.78481	0	0.0452194	0.991	3128	NO	NO	NA	NA	NA	NA
WP_TYPE_II_INTERFERON_SIGNALING_IFNG	31	0.37567	1.07667	0.358392	0.611779	1	1162	0.54862	1.78287	0	0.0457464	0.993	1564	NO	NO	NA	NA	NA	NA
WP_PREIMPLANTATION_EMBRYO	28	0.596859	1.67716	0.00834725	0.0788849	1	1703	0.567585	1.77948	0.00223214	0.0466686	0.993	1223	NO	NO	NA	NA	NA	NA
WP_ALLOGRAFT_REJECTION	58	0.483491	1.57507	0.00980392	0.129549	1	1104	0.479412	1.77401	0	0.0487726	0.995	1502	NO	NO	NA	NA	NA	NA
CHEN_HOXA5_TARGETS_9HR_UP	199	0.446386	1.74114	0	0.0532652	1	3489	0.392447	1.77388	0	0.0486029	0.995	3845	NO	NO	NA	NA	NA	NA
MUELLER_COMMON_TARGETS_OF_AML_FUSIONS_DN	21	0.45809	1.23603	0.214533	0.431737	1	1627	0.608031	1.77362	0.00638298	0.0484919	0.995	1617	NO	NO	NA	NA	NA	NA
KEGG_NATURAL_KILLER_CELL_MEDIATED_CYTOTOXICITY	91	0.311423	1.09738	0.303167	0.590747	1	694	0.44141	1.7733	0	0.0483712	0.995	1786	NO	NO	NA	NA	NA	NA
WINTER_HYPOXIA_METAGENE	174	0.494235	1.89697	0	0.0164408	0.732	1836	0.396716	1.77144	0	0.0488628	0.995	2212	NO	NO	NA	NA	NA	NA
SENESE_HDAC3_TARGETS_UP	377	0.39721	1.65506	0	0.0863571	1	2463	0.362291	1.76939	0	0.0495434	0.996	2998	NO	NO	NA	NA	NA	NA
REACTOME_SIGNALING_BY_NTRKS	112	0.504945	1.84564	0	0.0281317	0.93	1068	0.424174	1.76934	0	0.049284	0.996	2727	NO	NO	NA	NA	NA	NA
WP_OSTEOBLAST_DIFFERENTIATION	71	0.328408	1.10792	0.291601	0.579024	1	506	0.45722	1.76903	0	0.0491628	0.996	2412	NO	NO	NA	NA	NA	NA
WORSCHECH_TUMOR_EVASION_AND_TOLEROGENICITY_UP	19	0.644469	1.67292	0.0162749	0.0801144	1	2475	0.614822	1.76572	0.00645161	0.0504441	0.996	1417	NO	NO	NA	NA	NA	NA
WP_IL18_SIGNALING_PATHWAY	203	0.361795	1.41276	0.0136426	0.248124	1	1836	0.384653	1.75858	0	0.0538149	0.996	1857	NO	NO	NA	NA	NA	NA
PHONG_TNF_RESPONSE_NOT_VIA_P38	273	0.315929	1.27309	0.0436954	0.3904	1	1709	0.373309	1.7585	0	0.0535635	0.996	2580	NO	NO	NA	NA	NA	NA
ZHENG_IL22_SIGNALING_UP	21	0.400601	1.09065	0.324515	0.598049	1	614	0.592475	1.75802	0.00793651	0.0534725	0.996	325	NO	NO	NA	NA	NA	NA
LEE_LIVER_CANCER_MYC_E2F1_UP	37	0.590332	1.79969	0	0.0374832	0.992	1554	0.523187	1.75782	0.0021322	0.0532446	0.996	1209	NO	NO	NA	NA	NA	NA
RUTELLA_RESPONSE_TO_HGF_VS_CSF2RB_AND_IL4_UP	327	0.468835	1.94013	0	0.010508	0.502	1585	0.358171	1.75645	0	0.0535422	0.996	2286	NO	NO	NA	NA	NA	NA
KOBAYASHI_RESPONSE_TO_ROMIDEPSIN	16	0.314916	0.791816	0.731569	0.938132	1	605	0.631405	1.75571	0.00414938	0.0536616	0.996	1701	NO	NO	NA	NA	NA	NA
WP_SARSCOV2_INNATE_IMMUNITY_EVASION_AND_CELLSPECIFIC_IMMUNE_RESPONSE	48	0.578178	1.82899	0	0.0319388	0.967	1437	0.484491	1.75426	0	0.0541226	0.996	813	NO	NO	NA	NA	NA	NA
ZHENG_FOXP3_TARGETS_IN_THYMUS_UP	188	0.359404	1.38151	0.0188934	0.271666	1	3334	0.387317	1.75398	0	0.0539724	0.996	2902	NO	NO	NA	NA	NA	NA
LIANG_SILENCED_BY_METHYLATION_2	30	0.548997	1.58524	0.0274443	0.1229	1	1836	0.535162	1.75362	0.00213675	0.0538657	0.996	3747	NO	NO	NA	NA	NA	NA
DIRMEIER_LMP1_RESPONSE_LATE_UP	53	0.495606	1.59644	0.0096	0.115413	1	1930	0.471262	1.75277	0.00215054	0.0541153	0.996	2024	NO	NO	NA	NA	NA	NA
SATO_SILENCED_BY_METHYLATION_IN_PANCREATIC_CANCER_1	229	0.431521	1.70757	0	0.0654739	1	1334	0.375927	1.75115	0	0.0547152	0.996	1804	NO	NO	NA	NA	NA	NA
WP_SEROTONIN_RECEPTOR_467_AND_NR3C_SIGNALING	16	0.602481	1.48762	0.0648148	0.19113	1	2810	0.62521	1.74986	0.00785855	0.0550995	0.996	3300	NO	NO	NA	NA	NA	NA
RIGGI_EWING_SARCOMA_PROGENITOR_UP	238	0.391185	1.55714	0.0012987	0.136508	1	1861	0.371503	1.74617	0	0.0568449	0.996	2605	NO	NO	NA	NA	NA	NA
GYORFFY_MITOXANTRONE_RESISTANCE	23	0.521075	1.39147	0.0858144	0.264839	1	1075	0.574196	1.74541	0.0165975	0.0569736	0.996	1699	NO	NO	NA	NA	NA	NA
WP_PROXIMAL_TUBULE_TRANSPORT	28	0.453279	1.27127	0.170648	0.390343	1	2578	0.541709	1.74252	0.00417537	0.0583793	0.996	1728	NO	NO	NA	NA	NA	NA
PID_IL1_PATHWAY	33	0.38574	1.12655	0.31453	0.559501	1	2224	0.521096	1.74058	0.0021322	0.0590809	0.996	1205	NO	NO	NA	NA	NA	NA
WHITFIELD_CELL_CYCLE_M_G1	112	0.356884	1.29062	0.0746706	0.372545	1	2928	0.410592	1.73987	0.00426439	0.0592288	0.997	3453	NO	NO	NA	NA	NA	NA
GENTILE_UV_RESPONSE_CLUSTER_D9	23	0.511239	1.38388	0.0971223	0.270462	1	1896	0.572815	1.73942	0.00214592	0.0591494	0.997	3155	NO	NO	NA	NA	NA	NA
WP_CANCER_IMMUNOTHERAPY_BY_PD1_BLOCKADE	22	0.570136	1.50812	0.0458716	0.172396	1	2682	0.591631	1.739	0.00627615	0.0591187	0.997	1596	NO	NO	NA	NA	NA	NA
REACTOME_NUCLEAR_SIGNALING_BY_ERBB4	21	0.311109	0.825924	0.716117	0.910395	1	622	0.573975	1.73899	0.0043956	0.0588317	0.997	811	NO	NO	NA	NA	NA	NA
BERENJENO_TRANSFORMED_BY_RHOA_REVERSIBLY_DN	22	0.663574	1.84084	0.00530035	0.0293079	0.942	855	0.572102	1.73866	0.00419287	0.058723	0.998	2440	NO	NO	NA	NA	NA	NA
DORN_ADENOVIRUS_INFECTION_12HR_DN	28	0.610778	1.74099	0.00343643	0.0530661	1	2597	0.544263	1.73859	0.0182232	0.0584405	0.998	3575	NO	NO	NA	NA	NA	NA
WP_EPITHELIAL_TO_MESENCHYMAL_TRANSITION_IN_COLORECTAL_CANCER	101	0.289895	1.05237	0.358079	0.642054	1	2119	0.42084	1.73806	0	0.0583426	0.998	2690	NO	NO	NA	NA	NA	NA
TAKEDA_TARGETS_OF_NUP98_HOXA9_FUSION_16D_UP	116	0.429766	1.57316	0.00149254	0.130176	1	1892	0.40853	1.73802	0	0.0580729	0.998	2323	NO	NO	NA	NA	NA	NA
JIANG_AGING_CEREBRAL_CORTEX_DN	41	0.520897	1.58999	0.0172712	0.119247	1	2710	0.510237	1.73548	0.00236407	0.0592201	0.999	2913	NO	NO	NA	NA	NA	NA
RUTELLA_RESPONSE_TO_CSF2RB_AND_IL4_UP	282	0.410044	1.66657	0	0.0832437	1	2592	0.366378	1.73434	0	0.0594638	0.999	2213	NO	NO	NA	NA	NA	NA
NAKAMURA_ADIPOGENESIS_LATE_UP	76	0.479666	1.65952	0.00157233	0.0860329	1	890	0.443022	1.73302	0	0.0599262	0.999	2045	NO	NO	NA	NA	NA	NA
TAVOR_CEBPA_TARGETS_UP	40	0.563132	1.70712	0.00502513	0.0654664	1	1109	0.506001	1.73302	0.00851064	0.059631	0.999	2682	NO	NO	NA	NA	NA	NA
PID_IL27_PATHWAY	22	0.428722	1.16113	0.275862	0.517353	1	3087	0.57785	1.73262	0.00649351	0.0595686	0.999	243	NO	NO	NA	NA	NA	NA
CHIANG_LIVER_CANCER_SUBCLASS_POLYSOMY7_DN	17	0.48306	1.20824	0.256637	0.459197	1	1330	0.621402	1.73108	0.00877193	0.0600887	1	1828	NO	NO	NA	NA	NA	NA
AMIT_SERUM_RESPONSE_120_MCF10A	56	0.415348	1.34937	0.0829187	0.307884	1	2537	0.46657	1.72912	0	0.0605973	1	1619	NO	NO	NA	NA	NA	NA
MAHAJAN_RESPONSE_TO_IL1A_UP	50	0.424965	1.3711	0.0740132	0.284676	1	1641	0.468314	1.72743	0.0043956	0.0611886	1	1616	NO	NO	NA	NA	NA	NA
PID_IL23_PATHWAY	25	0.495221	1.39243	0.0882353	0.264052	1	2682	0.555033	1.72691	0.00843882	0.0611724	1	1294	NO	NO	NA	NA	NA	NA
BLANCO_MELO_HUMAN_PARAINFLUENZA_VIRUS_3_INFECTION_A594_CELLS_UP	153	0.484208	1.82042	0	0.0330595	0.98	1850	0.392598	1.72489	0	0.0621206	1	1784	NO	NO	NA	NA	NA	NA
GEISS_RESPONSE_TO_DSRNA_UP	34	0.536186	1.57656	0.0201005	0.129045	1	3410	0.511673	1.72401	0.00444444	0.0623839	1	2827	NO	NO	NA	NA	NA	NA
WP_HIPPOMERLIN_SIGNALING_DYSREGULATION	77	0.368974	1.24085	0.145313	0.425671	1	882	0.435232	1.72269	0.00215517	0.0629171	1	2381	NO	NO	NA	NA	NA	NA
REACTOME_SIGNALING_BY_EGFR_IN_CANCER	20	0.206112	0.54846	0.977819	1	1	340	0.604114	1.72232	0.0111359	0.062806	1	1840	NO	NO	NA	NA	NA	NA
GABRIELY_MIR21_TARGETS	248	0.273517	1.09998	0.249678	0.587931	1	2632	0.365671	1.72107	0	0.0631986	1	3104	NO	NO	NA	NA	NA	NA
REACTOME_HCMV_EARLY_EVENTS	64	0.329388	1.09617	0.296754	0.592589	1	3738	0.447358	1.72083	0.00223714	0.0630584	1	3312	NO	NO	NA	NA	NA	NA
BROWNE_HCMV_INFECTION_6HR_UP	44	0.382599	1.18719	0.229167	0.485471	1	1956	0.486256	1.71876	0.00408163	0.0639487	1	1521	NO	NO	NA	NA	NA	NA
BROWNE_HCMV_INFECTION_2HR_UP	21	0.681428	1.82585	0	0.0324151	0.974	888	0.577326	1.71873	0.00619835	0.0636829	1	1294	NO	NO	NA	NA	NA	NA
TSAI_RESPONSE_TO_IONIZING_RADIATION	123	0.478481	1.78837	0	0.0386206	0.995	1522	0.403828	1.71806	0	0.0637771	1	2639	NO	NO	NA	NA	NA	NA
SHAFFER_IRF4_MULTIPLE_MYELOMA_PROGRAM	33	0.606444	1.82623	0.00172117	0.0325412	0.972	2063	0.520926	1.71489	0.0021097	0.0653557	1	2696	NO	NO	NA	NA	NA	NA
WP_THE_OVERLAP_BETWEEN_SIGNAL_TRANSDUCTION_PATHWAYS_THAT_CONTRIBUTE_TO_A_RANGE_OF_LMNA_LAMINOPATHIES	42	0.448428	1.38504	0.0817308	0.269641	1	1160	0.496435	1.71475	0.00429185	0.0651225	1	3317	NO	NO	NA	NA	NA	NA
BURTON_ADIPOGENESIS_PEAK_AT_8HR	34	0.568608	1.67392	0.00853242	0.0797417	1	1557	0.505937	1.71472	0.0132743	0.0648419	1	3059	NO	NO	NA	NA	NA	NA
CHANDRAN_METASTASIS_UP	175	0.320779	1.2409	0.0967303	0.426007	1	4019	0.384622	1.71437	0	0.0647404	1	4004	NO	NO	NA	NA	NA	NA
BIOCARTA_CTLA4_PATHWAY	20	0.637091	1.69845	0.00727273	0.0670595	1	835	0.58679	1.71368	0.00675676	0.0649132	1	1564	NO	NO	NA	NA	NA	NA
ONDER_CDH1_TARGETS_2_DN	260	0.402113	1.61116	0	0.10643	1	1901	0.365122	1.71301	0	0.065091	1	2288	NO	NO	NA	NA	NA	NA
KEGG_ASTHMA	16	0.679868	1.72478	0.0130597	0.0603955	1	1104	0.610253	1.71222	0.0123457	0.0652752	1	1380	NO	NO	NA	NA	NA	NA
REACTOME_ION_CHANNEL_TRANSPORT	104	0.512336	1.86982	0	0.0217557	0.851	2578	0.409037	1.71219	0	0.0650003	1	1498	NO	NO	NA	NA	NA	NA
GROSS_HYPOXIA_VIA_ELK3_ONLY_UP	25	0.648195	1.80943	0.00342466	0.0356436	0.987	1328	0.546139	1.71131	0.0131291	0.065286	1	1573	NO	NO	NA	NA	NA	NA
LINDVALL_IMMORTALIZED_BY_TERT_UP	43	0.317921	1.00471	0.43109	0.703592	1	2765	0.485471	1.70807	0.0104167	0.066756	1	1829	NO	NO	NA	NA	NA	NA
GARGALOVIC_RESPONSE_TO_OXIDIZED_PHOSPHOLIPIDS_GREEN_UP	23	0.637631	1.75223	0.00542496	0.0494072	1	3167	0.564236	1.70641	0.00840336	0.0674332	1	2858	NO	NO	NA	NA	NA	NA
BLANCO_MELO_BETA_INTERFERON_TREATED_BRONCHIAL_EPITHELIAL_CELLS_UP	277	0.350205	1.42261	0.00910273	0.243368	1	1882	0.358375	1.70611	0	0.0672838	1	1786	NO	NO	NA	NA	NA	NA
SESTO_RESPONSE_TO_UV_C2	46	0.416574	1.30368	0.113861	0.361195	1	2817	0.477211	1.70507	0	0.0677037	1	3866	NO	NO	NA	NA	NA	NA
MCLACHLAN_DENTAL_CARIES_UP	172	0.398546	1.53876	0.0041841	0.1471	1	1114	0.379606	1.70462	0	0.0676953	1	1619	NO	NO	NA	NA	NA	NA
WP_SPHINGOLIPID_PATHWAY	22	0.523113	1.39056	0.114187	0.265083	1	2011	0.558283	1.70411	0.0234043	0.0677874	1	3391	NO	NO	NA	NA	NA	NA
AMIT_EGF_RESPONSE_40_MCF10A	16	0.696607	1.78009	0.00891266	0.0405329	0.998	1408	0.618939	1.70374	0.030837	0.0677927	1	1247	NO	NO	NA	NA	NA	NA
WP_ASSOCIATION_BETWEEN_PHYSICOCHEMICAL_FEATURES_AND_TOXICITY_ASSOCIATED_PATHWAYS	48	0.445555	1.41811	0.0519481	0.24547	1	1254	0.463837	1.70371	0.0063425	0.0675241	1	1865	NO	NO	NA	NA	NA	NA
GARGALOVIC_RESPONSE_TO_OXIDIZED_PHOSPHOLIPIDS_CYAN_UP	16	0.684342	1.72516	0.0017452	0.0605408	1	1237	0.609051	1.70183	0.0167715	0.0684832	1	1723	NO	NO	NA	NA	NA	NA
BIOCARTA_41BB_PATHWAY	17	0.494677	1.25834	0.195255	0.405676	1	3210	0.582441	1.7017	0.0172786	0.0682672	1	1813	NO	NO	NA	NA	NA	NA
WP_VITAMIN_B12_METABOLISM	26	0.544469	1.53362	0.0443686	0.150976	1	2973	0.544092	1.69657	0.00816326	0.0710754	1	953	NO	NO	NA	NA	NA	NA
WEST_ADRENOCORTICAL_CARCINOMA_VS_ADENOMA_DN	17	0.502908	1.29784	0.16341	0.366667	1	1104	0.606768	1.69494	0.00420168	0.0717474	1	1470	NO	NO	NA	NA	NA	NA
SATO_SILENCED_BY_DEACETYLATION_IN_PANCREATIC_CANCER	25	0.651645	1.7939	0.00164745	0.0382458	0.994	795	0.550291	1.69334	0.00873363	0.0723166	1	1876	NO	NO	NA	NA	NA	NA
BOYLAN_MULTIPLE_MYELOMA_C_CLUSTER_DN	26	0.648547	1.78899	0.00170358	0.0388677	0.995	2658	0.53609	1.69274	0.004329	0.0724443	1	2363	NO	NO	NA	NA	NA	NA
BIOCARTA_IL1R_PATHWAY	29	0.337214	0.988302	0.459322	0.727588	1	1156	0.520278	1.69192	0.0151515	0.0727073	1	1294	NO	NO	NA	NA	NA	NA
GENTILE_UV_HIGH_DOSE_DN	246	0.365139	1.45723	0.00524246	0.216308	1	2597	0.363048	1.69108	0	0.0728592	1	3868	NO	NO	NA	NA	NA	NA
REACTOME_HSP90_CHAPERONE_CYCLE_FOR_STEROID_HORMONE_RECEPTORS_SHR	45	0.394142	1.24828	0.15942	0.418543	1	4231	0.481087	1.69042	0.00444444	0.0731306	1	3857	NO	NO	NA	NA	NA	NA
NGUYEN_NOTCH1_TARGETS_DN	71	0.385145	1.30949	0.0783699	0.357085	1	2059	0.433937	1.69024	0	0.0729594	1	3128	NO	NO	NA	NA	NA	NA
KEGG_GLYCOSAMINOGLYCAN_DEGRADATION	16	0.618036	1.55901	0.0558659	0.135477	1	2791	0.595589	1.6863	0.0204499	0.0752196	1	3524	NO	NO	NA	NA	NA	NA
REACTOME_GPCR_LIGAND_BINDING	125	0.459862	1.69994	0	0.0667087	1	791	0.401166	1.68625	0	0.07494	1	703	NO	NO	NA	NA	NA	NA
WP_SPHINGOLIPID_METABOLISM_GENERAL_OVERVIEW	18	0.638583	1.69246	0.0181159	0.0700617	1	2011	0.592197	1.68365	0.0122951	0.0766206	1	3391	NO	NO	NA	NA	NA	NA
CHIARADONNA_NEOPLASTIC_TRANSFORMATION_KRAS_UP	104	0.287741	1.03534	0.391952	0.66362	1	2701	0.401739	1.68273	0	0.0769172	1	3309	NO	NO	NA	NA	NA	NA
REACTOME_SPHINGOLIPID_DE_NOVO_BIOSYNTHESIS	30	0.4656	1.33006	0.126335	0.329668	1	1984	0.515558	1.68242	0.0043384	0.0768479	1	3807	NO	NO	NA	NA	NA	NA
UEDA_PERIFERAL_CLOCK	134	0.481643	1.81428	0	0.0342304	0.984	2748	0.386638	1.68219	0	0.0767163	1	2042	NO	NO	NA	NA	NA	NA
BLANCO_MELO_BRONCHIAL_EPITHELIAL_CELLS_INFLUENZA_A_INFECTION_UP	103	0.460918	1.6562	0.00294985	0.0866811	1	1983	0.405333	1.68176	0	0.0766602	1	2358	NO	NO	NA	NA	NA	NA
SHEN_SMARCA2_TARGETS_DN	105	0.39104	1.40432	0.0374415	0.254016	1	521	0.408618	1.68137	0.00235294	0.0766452	1	1631	NO	NO	NA	NA	NA	NA
WP_ADIPOGENESIS	84	0.461721	1.62229	0.00469484	0.100036	1	2810	0.424788	1.68087	0.00223714	0.0765897	1	2703	NO	NO	NA	NA	NA	NA
SESTO_RESPONSE_TO_UV_C1	54	0.493494	1.60247	0.00814332	0.112586	1	2739	0.458838	1.68044	0.00428265	0.0765903	1	3508	NO	NO	NA	NA	NA	NA
VERRECCHIA_RESPONSE_TO_TGFB1_C5	15	-0.231728	-0.604816	0.943548	1	1	4729	0.604544	1.68022	0.0347072	0.0764254	1	2388	NO	NO	NA	NA	NA	NA
KYNG_DNA_DAMAGE_BY_GAMMA_RADIATION	50	0.40283	1.28214	0.133779	0.381036	1	271	0.468376	1.67814	0	0.0775593	1	981	NO	NO	NA	NA	NA	NA
KEGG_LEISHMANIA_INFECTION	62	0.432283	1.42444	0.0400641	0.243433	1	1156	0.445723	1.67801	0.0045977	0.0773617	1	1530	NO	NO	NA	NA	NA	NA
LI_WILMS_TUMOR_VS_FETAL_KIDNEY_1_DN	139	0.248473	0.93263	0.60251	0.7918	1	1687	0.390628	1.67767	0	0.0772682	1	3629	NO	NO	NA	NA	NA	NA
WP_LUNG_FIBROSIS	32	0.562576	1.63791	0.0102215	0.0913396	1	574	0.527804	1.67744	0.00691244	0.0770733	1	266	NO	NO	NA	NA	NA	NA
KEGG_B_CELL_RECEPTOR_SIGNALING_PATHWAY	72	0.334951	1.13533	0.264798	0.551854	1	1007	0.431104	1.67527	0.00210084	0.078049	1	1501	NO	NO	NA	NA	NA	NA
APPEL_IMATINIB_RESPONSE	25	0.566535	1.56508	0.0250417	0.131838	1	1633	0.550606	1.67301	0.012605	0.0793054	1	1743	NO	NO	NA	NA	NA	NA
WP_IL1_AND_MEGAKARYOCYTES_IN_OBESITY	15	0.310645	0.764136	0.765653	0.956801	1	2012	0.617362	1.67213	0.0214133	0.0795849	1	953	NO	NO	NA	NA	NA	NA
AMIT_EGF_RESPONSE_120_HELA	55	0.299692	0.981562	0.474715	0.732664	1	1323	0.456408	1.67152	0.00223714	0.0797444	1	1632	NO	NO	NA	NA	NA	NA
BROWNE_HCMV_INFECTION_24HR_UP	114	0.405713	1.48078	0.0175953	0.193549	1	1901	0.399377	1.67053	0	0.0797869	1	2704	NO	NO	NA	NA	NA	NA
NABA_MATRISOME_ASSOCIATED	230	0.365282	1.45196	0.0027137	0.219637	1	859	0.356896	1.66544	0	0.0825453	1	1427	NO	NO	NA	NA	NA	NA
REACTOME_NEGATIVE_REGULATION_OF_FGFR4_SIGNALING	17	0.321237	0.825027	0.718045	0.908879	1	4807	0.595314	1.66513	0.0206186	0.0824713	1	1840	NO	NO	NA	NA	NA	NA
WP_SPHINGOLIPID_METABOLISM_INTEGRATED_PATHWAY	19	0.628126	1.64383	0.0140351	0.0904545	1	2011	0.582332	1.66435	0.0124224	0.0827381	1	1634	NO	NO	NA	NA	NA	NA
JACKSON_DNMT1_TARGETS_UP	66	0.48128	1.60116	0.015873	0.113305	1	2879	0.434277	1.66271	0	0.0835237	1	2997	NO	NO	NA	NA	NA	NA
HOSHIDA_LIVER_CANCER_SURVIVAL_UP	47	0.503476	1.58958	0.0178571	0.119281	1	1502	0.462394	1.66209	0.00455581	0.0836017	1	1542	NO	NO	NA	NA	NA	NA
XU_GH1_AUTOCRINE_TARGETS_DN	89	0.312895	1.09022	0.329134	0.597446	1	3420	0.411238	1.66086	0.00464037	0.0841355	1	2622	NO	NO	NA	NA	NA	NA
PID_BETA_CATENIN_DEG_PATHWAY	16	0.37637	0.936978	0.511754	0.786928	1	375	0.587804	1.66065	0.012766	0.0839656	1	4268	NO	NO	NA	NA	NA	NA
RICKMAN_HEAD_AND_NECK_CANCER_C	22	0.425896	1.1351	0.297723	0.551083	1	591	0.550938	1.66049	0.0104603	0.083775	1	1051	NO	NO	NA	NA	NA	NA
WP_HAIR_FOLLICLE_DEVELOPMENT_ORGANOGENESIS_PART_2_OF_3	22	0.578474	1.56639	0.0268456	0.132561	1	1069	0.548445	1.66036	0.016092	0.0835232	1	930	NO	NO	NA	NA	NA	NA
PARK_HSC_MARKERS	36	0.470355	1.39365	0.06914	0.264078	1	2577	0.484158	1.66033	0.00904977	0.0832508	1	3740	NO	NO	NA	NA	NA	NA
ZHAN_EARLY_DIFFERENTIATION_GENES_DN	42	0.381889	1.17292	0.241379	0.503385	1	1087	0.473152	1.65907	0	0.0839535	1	2081	NO	NO	NA	NA	NA	NA
WP_FERROPTOSIS	34	0.550069	1.62282	0.0218855	0.100246	1	2413	0.492517	1.6588	0.014862	0.0838547	1	3035	NO	NO	NA	NA	NA	NA
REACTOME_TRANSPORT_OF_MATURE_TRANSCRIPT_TO_CYTOPLASM	79	0.383601	1.32707	0.0782748	0.33331	1	4018	0.415219	1.65741	0.00652174	0.0843532	1	4332	NO	NO	NA	NA	NA	NA
WP_REGULATION_OF_TOLLLIKE_RECEPTOR_SIGNALING_PATHWAY	113	0.401112	1.44399	0.0267062	0.224654	1	1156	0.395653	1.65702	0.00702576	0.0843299	1	823	NO	NO	NA	NA	NA	NA
CONCANNON_APOPTOSIS_BY_EPOXOMICIN_UP	195	0.400056	1.55562	0.00410397	0.137617	1	2442	0.364104	1.65652	0	0.0844071	1	2275	NO	NO	NA	NA	NA	NA
PID_SHP2_PATHWAY	41	0.341677	1.06356	0.368595	0.62858	1	2751	0.477432	1.6546	0.00851064	0.0854879	1	1616	NO	NO	NA	NA	NA	NA
YORDY_RECIPROCAL_REGULATION_BY_ETS1_AND_SP100_UP	16	0.28944	0.727194	0.818349	0.974554	1	2920	0.597466	1.65449	0.0258964	0.0852987	1	1293	NO	NO	NA	NA	NA	NA
BROWNE_HCMV_INFECTION_4HR_UP	32	0.564264	1.62906	0.0133111	0.096742	1	3066	0.49842	1.64911	0.0135747	0.0890498	1	1860	NO	NO	NA	NA	NA	NA
ZWANG_CLASS_3_TRANSIENTLY_INDUCED_BY_EGF	172	0.472722	1.82926	0	0.0321932	0.967	2537	0.372717	1.64712	0	0.0903821	1	1801	NO	NO	NA	NA	NA	NA
RICKMAN_TUMOR_DIFFERENTIATED_WELL_VS_POORLY_DN	268	0.347932	1.40733	0.00519481	0.251963	1	2428	0.352437	1.64648	0	0.0905498	1	2632	NO	NO	NA	NA	NA	NA
MCBRYAN_PUBERTAL_BREAST_5_6WK_DN	108	0.280579	1.01765	0.427313	0.688637	1	2258	0.398528	1.64506	0	0.0911526	1	2589	NO	NO	NA	NA	NA	NA
ONO_FOXP3_TARGETS_UP	19	0.653952	1.70395	0.008726	0.0662784	1	1651	0.568124	1.64505	0.0104822	0.0908445	1	579	NO	NO	NA	NA	NA	NA
PID_MET_PATHWAY	74	0.298634	1.01249	0.428346	0.694456	1	622	0.422554	1.64488	0.00453515	0.090635	1	4115	NO	NO	NA	NA	NA	NA
NAKAYAMA_SOFT_TISSUE_TUMORS_PCA2_DN	24	0.429527	1.19321	0.236749	0.478165	1	816	0.53734	1.64416	0.0254042	0.0908543	1	1792	NO	NO	NA	NA	NA	NA
AMIT_EGF_RESPONSE_240_MCF10A	19	0.655958	1.69339	0.0106007	0.0700416	1	1354	0.575582	1.64394	0.0136674	0.0907093	1	3359	NO	NO	NA	NA	NA	NA
MA_MYELOID_DIFFERENTIATION_DN	32	0.411346	1.19603	0.243902	0.475768	1	1708	0.498606	1.64391	0.0106383	0.090123	1	3219	NO	NO	NA	NA	NA	NA
KEGG_TOLL_LIKE_RECEPTOR_SIGNALING_PATHWAY	80	0.373617	1.27871	0.118644	0.384242	1	1156	0.414673	1.64367	0.00475059	0.0900358	1	813	NO	NO	NA	NA	NA	NA
CHANG_IMMORTALIZED_BY_HPV31_UP	51	0.212359	0.687684	0.925801	0.995125	1	157	0.453142	1.64356	0.00449438	0.0898226	1	2547	NO	NO	NA	NA	NA	NA
BIOCARTA_EIF_PATHWAY	16	0.629373	1.56599	0.0361664	0.132633	1	3301	0.594339	1.64156	0.0342612	0.0908867	1	3615	NO	NO	NA	NA	NA	NA
REACTOME_SLC_MEDIATED_TRANSMEMBRANE_TRANSPORT	127	0.323072	1.20804	0.152047	0.459221	1	2608	0.381989	1.64022	0	0.0916273	1	1728	NO	NO	NA	NA	NA	NA
WP_TOLLLIKE_RECEPTOR_SIGNALING_PATHWAY	81	0.377451	1.28991	0.113323	0.372643	1	1156	0.409322	1.63843	0	0.0923989	1	813	NO	NO	NA	NA	NA	NA
WNT_SIGNALING	58	0.443784	1.46252	0.023622	0.211335	1	1504	0.442323	1.6381	0.0115473	0.0923727	1	2690	NO	NO	NA	NA	NA	NA
LIM_MAMMARY_STEM_CELL_UP	264	0.309419	1.25597	0.0630749	0.409078	1	1221	0.34989	1.6374	0	0.0925769	1	2652	NO	NO	NA	NA	NA	NA
IKEDA_MIR133_TARGETS_UP	39	0.328473	0.992439	0.492659	0.721102	1	2842	0.475868	1.63711	0.00440529	0.0924376	1	2913	NO	NO	NA	NA	NA	NA
ALONSO_METASTASIS_DN	15	0.323887	0.791592	0.716071	0.937679	1	3437	0.606955	1.63624	0.0215983	0.0927835	1	2659	NO	NO	NA	NA	NA	NA
LIAN_LIPA_TARGETS_3M	29	0.610806	1.75197	0.00819672	0.0492517	1	797	0.496341	1.63324	0.0128205	0.0947936	1	1205	NO	NO	NA	NA	NA	NA
OUELLET_OVARIAN_CANCER_INVASIVE_VS_LMP_UP	107	0.411364	1.47287	0.0121029	0.200187	1	3972	0.387771	1.63285	0.00681818	0.0947652	1	3866	NO	NO	NA	NA	NA	NA
SARTIPY_NORMAL_AT_INSULIN_RESISTANCE_UP	24	0.604323	1.63816	0.0162162	0.091685	1	2516	0.530746	1.63249	0.0212766	0.0947527	1	2440	NO	NO	NA	NA	NA	NA
BIOCARTA_ARF_PATHWAY	16	0.566064	1.40632	0.091222	0.252467	1	2095	0.591138	1.63202	0.0222222	0.0949022	1	3198	NO	NO	NA	NA	NA	NA
VARELA_ZMPSTE24_TARGETS_UP	37	0.372736	1.12738	0.286913	0.559173	1	1651	0.483741	1.63071	0.00886918	0.0956522	1	2287	NO	NO	NA	NA	NA	NA
LENAOUR_DENDRITIC_CELL_MATURATION_UP	87	0.531231	1.86341	0	0.0233879	0.871	1185	0.412167	1.63053	0.00218818	0.0954608	1	2032	NO	NO	NA	NA	NA	NA
BRUNO_HEMATOPOIESIS	53	0.484626	1.54842	0.0097561	0.143762	1	1609	0.446656	1.62871	0.0105708	0.0963834	1	1040	NO	NO	NA	NA	NA	NA
PID_VEGFR1_PATHWAY	22	0.340506	0.923642	0.575646	0.800452	1	2677	0.541909	1.62862	0.0290456	0.0961367	1	3812	NO	NO	NA	NA	NA	NA
WP_MRNA_PROCESSING	123	0.376456	1.38838	0.0321168	0.266702	1	4441	0.381711	1.62853	0	0.0959318	1	4808	NO	NO	NA	NA	NA	NA
WP_SIGNAL_TRANSDUCTION_THROUGH_IL1R	31	0.32298	0.942606	0.524871	0.781864	1	1539	0.508315	1.62819	0.0224719	0.0959947	1	813	NO	NO	NA	NA	NA	NA
MCCLUNG_COCAIN_REWARD_4WK	51	0.370454	1.21361	0.180095	0.456826	1	1743	0.443889	1.62731	0.00448431	0.0963817	1	3802	NO	NO	NA	NA	NA	NA
BERENJENO_TRANSFORMED_BY_RHOA_UP	470	0.346089	1.45539	0	0.218262	1	2994	0.324789	1.62718	0	0.096158	1	3781	NO	NO	NA	NA	NA	NA
NIKOLSKY_BREAST_CANCER_17Q11_Q21_AMPLICON	84	0.492323	1.72278	0	0.0610168	1	893	0.407948	1.62717	0.0021322	0.0958575	1	2562	NO	NO	NA	NA	NA	NA
BIDUS_METASTASIS_UP	193	0.312609	1.23214	0.0964674	0.437966	1	3619	0.357113	1.62653	0	0.0960804	1	4809	NO	NO	NA	NA	NA	NA
YAMAZAKI_TCEB3_TARGETS_UP	109	0.289989	1.07372	0.323881	0.616095	1	1803	0.384462	1.62567	0	0.0965107	1	3197	NO	NO	NA	NA	NA	NA
ONDER_CDH1_TARGETS_1_DN	121	0.345297	1.27671	0.0836941	0.386327	1	3106	0.383441	1.62551	0	0.0963042	1	2791	NO	NO	NA	NA	NA	NA
REACTOME_SIGNALING_BY_INTERLEUKINS	349	0.320033	1.31889	0.0308642	0.343215	1	2072	0.333962	1.62198	0	0.098497	1	2728	NO	NO	NA	NA	NA	NA
VALK_AML_CLUSTER_1	21	0.593755	1.58248	0.0191304	0.125123	1	962	0.552116	1.62178	0.0187891	0.0983201	1	3291	NO	NO	NA	NA	NA	NA
BIOCARTA_CDMAC_PATHWAY	15	0.456542	1.11205	0.323049	0.574859	1	1007	0.593857	1.62173	0.0214133	0.0980863	1	1294	NO	NO	NA	NA	NA	NA
HELLER_SILENCED_BY_METHYLATION_UP	205	0.367122	1.44627	0.00909091	0.221992	1	1374	0.352524	1.62105	0	0.0984081	1	2539	NO	NO	NA	NA	NA	NA
DORN_ADENOVIRUS_INFECTION_12HR_UP	16	0.658451	1.66564	0.0253623	0.0832435	1	268	0.598458	1.62008	0.0194384	0.0989297	1	1297	NO	NO	NA	NA	NA	NA
SPIRA_SMOKERS_LUNG_CANCER_UP	30	0.544597	1.59321	0.0273973	0.117499	1	4156	0.486084	1.61978	0.0211864	0.0989709	1	4376	NO	NO	NA	NA	NA	NA
TIEN_INTESTINE_PROBIOTICS_24HR_DN	183	0.425723	1.64586	0	0.0895459	1	3246	0.359814	1.61925	0	0.0991487	1	3314	NO	NO	NA	NA	NA	NA
WP_NOCGMPPKG_MEDIATED_NEUROPROTECTION	24	0.492487	1.34946	0.129693	0.308137	1	1758	0.527521	1.61838	0.00808081	0.0995929	1	1837	NO	NO	NA	NA	NA	NA
MCBRYAN_PUBERTAL_TGFB1_TARGETS_UP	131	0.288961	1.07261	0.318713	0.616326	1	1315	0.374364	1.61747	0.00236967	0.100052	1	2426	NO	NO	NA	NA	NA	NA
CAFFAREL_RESPONSE_TO_THC_UP	30	0.588618	1.70184	0.0189655	0.0673451	1	2599	0.507716	1.61699	0.0176991	0.100118	1	3805	NO	NO	NA	NA	NA	NA
PID_TCR_CALCIUM_PATHWAY	25	0.523244	1.4505	0.0779896	0.219344	1	487	0.523048	1.61359	0.0245902	0.102684	1	1264	NO	NO	NA	NA	NA	NA
SARTIPY_BLUNTED_BY_INSULIN_RESISTANCE_UP	17	0.602931	1.53791	0.0434783	0.147715	1	1287	0.571395	1.61149	0.0263158	0.104251	1	1588	NO	NO	NA	NA	NA	NA
BLANCO_MELO_COVID19_SARS_COV_2_INFECTION_CALU3_CELLS_UP	220	0.425322	1.68604	0	0.0740415	1	1923	0.349737	1.61101	0	0.104266	1	1838	NO	NO	NA	NA	NA	NA
REACTOME_INTERLEUKIN_4_AND_INTERLEUKIN_13_SIGNALING	78	0.401544	1.37546	0.0641628	0.27964	1	2223	0.403706	1.61082	0.00660793	0.104161	1	3008	NO	NO	NA	NA	NA	NA
HAHTOLA_SEZARY_SYNDROM_DN	30	0.612846	1.78766	0.00508475	0.0385018	0.995	2353	0.495176	1.61049	0.0128205	0.104131	1	2290	NO	NO	NA	NA	NA	NA
WP_VITAMIN_D_RECEPTOR_PATHWAY	92	0.390747	1.39025	0.045858	0.265236	1	1160	0.397874	1.6084	0.00449438	0.105555	1	2956	NO	NO	NA	NA	NA	NA
BIOCARTA_P53_PATHWAY	15	0.343836	0.860321	0.650624	0.876735	1	2530	0.610161	1.6077	0.0208333	0.10586	1	1265	NO	NO	NA	NA	NA	NA
PID_HDAC_CLASSI_PATHWAY	61	0.268431	0.885385	0.659409	0.851603	1	1202	0.424479	1.60524	0.00672646	0.107714	1	2388	NO	NO	NA	NA	NA	NA
MARTIN_NFKB_TARGETS_UP	28	0.481514	1.35536	0.111864	0.303535	1	1342	0.494829	1.60441	0.0111111	0.108012	1	2922	NO	NO	NA	NA	NA	NA
SCIAN_CELL_CYCLE_TARGETS_OF_TP53_AND_TP73_DN	21	0.427464	1.15404	0.273666	0.522952	1	1646	0.545616	1.60211	0.012766	0.109699	1	1122	NO	NO	NA	NA	NA	NA
KEGG_T_CELL_RECEPTOR_SIGNALING_PATHWAY	101	0.325664	1.16197	0.20997	0.51657	1	3047	0.385371	1.60197	0.00688073	0.109509	1	4043	NO	NO	NA	NA	NA	NA
NABA_MATRISOME	308	0.316333	1.29071	0.036802	0.372816	1	1197	0.334494	1.60111	0	0.109902	1	1427	NO	NO	NA	NA	NA	NA
REACTOME_CLASS_B_2_SECRETIN_FAMILY_RECEPTORS	34	0.477264	1.40712	0.0644007	0.251897	1	1453	0.480672	1.60041	0.0135135	0.110203	1	610	NO	NO	NA	NA	NA	NA
PID_IL2_STAT5_PATHWAY	29	0.380077	1.06854	0.365385	0.623738	1	1522	0.508017	1.60031	0.0115741	0.109967	1	2496	NO	NO	NA	NA	NA	NA
HELLER_HDAC_TARGETS_SILENCED_BY_METHYLATION_UP	302	0.340069	1.39316	0.00770218	0.263674	1	1449	0.339677	1.59939	0	0.110396	1	2305	NO	NO	NA	NA	NA	NA
MIDORIKAWA_AMPLIFIED_IN_LIVER_CANCER	35	0.424079	1.27157	0.151565	0.390599	1	2551	0.478726	1.59923	0.016092	0.110232	1	4098	NO	NO	NA	NA	NA	NA
BROWNE_HCMV_INFECTION_10HR_UP	78	0.255794	0.882212	0.645609	0.856452	1	3067	0.402097	1.59894	0.00444444	0.110127	1	3629	NO	NO	NA	NA	NA	NA
MORI_PLASMA_CELL_DN	36	0.404419	1.19457	0.213355	0.477102	1	1157	0.468947	1.59805	0.0123203	0.110588	1	2102	NO	NO	NA	NA	NA	NA
BROCKE_APOPTOSIS_REVERSED_BY_IL6	131	0.421566	1.57347	0.00864553	0.130598	1	1695	0.369775	1.59734	0	0.110904	1	2090	NO	NO	NA	NA	NA	NA
KEGG_APOPTOSIS	80	-0.248993	-0.934378	0.616715	0.817572	1	2979	0.39827	1.59713	0.00228833	0.110795	1	1837	NO	NO	NA	NA	NA	NA
LI_INDUCED_T_TO_NATURAL_KILLER_UP	249	0.468965	1.89057	0	0.0177076	0.755	1603	0.339018	1.59398	0	0.11327	1	2323	NO	NO	NA	NA	NA	NA
QUINTENS_EMBRYONIC_BRAIN_RESPONSE_TO_IR	56	0.369269	1.19577	0.205521	0.475967	1	1160	0.435509	1.59293	0.00828157	0.113753	1	2287	NO	NO	NA	NA	NA	NA
IKEDA_MIR30_TARGETS_UP	101	0.232793	0.840937	0.7882	0.893443	1	3360	0.389591	1.59273	0.0112613	0.11364	1	3489	NO	NO	NA	NA	NA	NA
CHAUHAN_RESPONSE_TO_METHOXYESTRADIOL_UP	41	0.536334	1.64115	0.0135823	0.0904752	1	2841	0.46123	1.59194	0.0175055	0.114025	1	3430	NO	NO	NA	NA	NA	NA
PID_NFKAPPAB_CANONICAL_PATHWAY	22	0.238099	0.625965	0.941176	1	1	1992	0.535204	1.59194	0.033264	0.113729	1	3853	NO	NO	NA	NA	NA	NA
GRAHAM_NORMAL_QUIESCENT_VS_NORMAL_DIVIDING_UP	44	0.432007	1.33501	0.0962838	0.323695	1	2308	0.438459	1.59193	0.0196078	0.113413	1	1218	NO	NO	NA	NA	NA	NA
STEIN_ESRRA_TARGETS_RESPONSIVE_TO_ESTROGEN_UP	24	0.508411	1.42132	0.0725389	0.243281	1	2007	0.512033	1.59121	0.0288889	0.113675	1	1493	NO	NO	NA	NA	NA	NA
LINDGREN_BLADDER_CANCER_CLUSTER_2B	268	0.32551	1.30783	0.0284238	0.358124	1	1121	0.336597	1.5909	0	0.113658	1	2162	NO	NO	NA	NA	NA	NA
REACTOME_VEGFR2_MEDIATED_CELL_PROLIFERATION	18	0.522656	1.34716	0.126538	0.310474	1	622	0.570333	1.59053	0.0295983	0.113629	1	2922	NO	NO	NA	NA	NA	NA
ENK_UV_RESPONSE_KERATINOCYTE_UP	402	0.322786	1.34507	0.00852619	0.313018	1	2454	0.320921	1.59034	0	0.113507	1	2130	NO	NO	NA	NA	NA	NA
REACTOME_RNA_POLYMERASE_II_TRANSCRIPTION_TERMINATION	65	0.300576	1.00473	0.446875	0.70396	1	4018	0.412726	1.58809	0.0108225	0.115222	1	4332	NO	NO	NA	NA	NA	NA
POMEROY_MEDULLOBLASTOMA_DESMOPLASIC_VS_CLASSIC_UP	43	0.456426	1.41984	0.0507614	0.244002	1	1272	0.458684	1.58791	0.012931	0.11507	1	1800	NO	NO	NA	NA	NA	NA
WP_VEGFAVEGFR2_SIGNALING_PATHWAY	363	0.294957	1.22729	0.0685786	0.443306	1	2095	0.324896	1.58752	0	0.11509	1	2938	NO	NO	NA	NA	NA	NA
WP_KYNURENINE_PATHWAY_AND_LINKS_TO_CELLULAR_SENESCENCE	17	0.340328	0.864311	0.634103	0.873826	1	1743	0.579225	1.58726	0.0132743	0.114999	1	1205	NO	NO	NA	NA	NA	NA
WP_NUCLEAR_RECEPTORS_METAPATHWAY	183	0.345081	1.33601	0.0384068	0.323092	1	2048	0.352588	1.58722	0.00496278	0.114712	1	3060	NO	NO	NA	NA	NA	NA
BUFFA_HYPOXIA_METAGENE	45	0.492035	1.55324	0.0143541	0.139139	1	1784	0.439657	1.58648	0.0135747	0.115087	1	3608	NO	NO	NA	NA	NA	NA
MCDOWELL_ACUTE_LUNG_INJURY_UP	29	0.590039	1.67124	0.0151515	0.0807575	1	1160	0.488	1.58598	0.021322	0.115257	1	1649	NO	NO	NA	NA	NA	NA
SESTO_RESPONSE_TO_UV_C5	45	0.496065	1.55486	0.0253807	0.137782	1	1490	0.446535	1.58567	0.00921659	0.115187	1	2994	NO	NO	NA	NA	NA	NA
NEWMAN_ERCC6_TARGETS_UP	16	0.584491	1.4809	0.0707635	0.193795	1	2654	0.570607	1.58412	0.0453564	0.116401	1	2319	NO	NO	NA	NA	NA	NA
REACTOME_NEUROTRANSMITTER_RELEASE_CYCLE	21	-0.337874	-0.987955	0.473684	0.745937	1	2405	0.530452	1.58239	0.0253165	0.117687	1	1581	NO	NO	NA	NA	NA	NA
DAZARD_UV_RESPONSE_CLUSTER_G2	16	0.484804	1.20936	0.234637	0.45882	1	98	0.575431	1.58209	0.0347826	0.117665	1	2563	NO	NO	NA	NA	NA	NA
CHARAFE_BREAST_CANCER_LUMINAL_VS_BASAL_DN	317	0.329391	1.3579	0.0124069	0.300124	1	2131	0.332391	1.58016	0	0.119257	1	2791	NO	NO	NA	NA	NA	NA
KEGG_CHEMOKINE_SIGNALING_PATHWAY	124	0.374418	1.38943	0.0549928	0.265389	1	817	0.368195	1.58004	0	0.119053	1	2690	NO	NO	NA	NA	NA	NA
GRAHAM_CML_DIVIDING_VS_NORMAL_QUIESCENT_DN	66	0.368133	1.24492	0.141066	0.424051	1	1918	0.414538	1.57978	0.00932401	0.119004	1	2440	NO	NO	NA	NA	NA	NA
MASSARWEH_RESPONSE_TO_ESTRADIOL	39	0.561259	1.69338	0.00874126	0.0697294	1	2317	0.460568	1.57905	0.0164609	0.11902	1	883	NO	NO	NA	NA	NA	NA
ZHONG_RESPONSE_TO_AZACITIDINE_AND_TSA_UP	133	0.346139	1.30371	0.0770328	0.361585	1	1170	0.368525	1.57759	0.00239808	0.120058	1	1884	NO	NO	NA	NA	NA	NA
REACTOME_CONSTITUTIVE_SIGNALING_BY_ABERRANT_PI3K_IN_CANCER	43	0.398281	1.2364	0.188648	0.43134	1	622	0.451203	1.57635	0.0189873	0.120813	1	1564	NO	NO	NA	NA	NA	NA
SANA_TNF_SIGNALING_UP	63	0.350288	1.16832	0.229794	0.510205	1	1836	0.416824	1.57596	0.00669643	0.120863	1	1730	NO	NO	NA	NA	NA	NA
KUNINGER_IGF1_VS_PDGFB_TARGETS_DN	32	0.423352	1.22381	0.181513	0.447287	1	2012	0.47719	1.57548	0.0194384	0.120991	1	2491	NO	NO	NA	NA	NA	NA
YAUCH_HEDGEHOG_SIGNALING_PARACRINE_DN	98	0.274821	0.967489	0.501534	0.750495	1	1589	0.390057	1.57471	0.00235294	0.121427	1	1980	NO	NO	NA	NA	NA	NA
WP_EBOLA_VIRUS_PATHWAY_ON_HOST	111	0.414843	1.50633	0.0104478	0.17392	1	2034	0.372712	1.57282	0.00222222	0.123016	1	2709	NO	NO	NA	NA	NA	NA
HEDENFALK_BREAST_CANCER_BRACX_UP	17	0.644702	1.66087	0.0220994	0.0856351	1	251	0.571979	1.57181	0.0317125	0.12365	1	2563	NO	NO	NA	NA	NA	NA
MARSON_FOXP3_TARGETS_DN	49	0.569542	1.79032	0	0.0389897	0.994	3340	0.442833	1.57171	0.0208333	0.123445	1	3265	NO	NO	NA	NA	NA	NA
RIEGE_DELTANP63_DIRECT_TARGETS_UP	105	0.370957	1.33906	0.0696296	0.319126	1	1659	0.375847	1.57167	0.00470588	0.123172	1	2449	NO	NO	NA	NA	NA	NA
ZHENG_BOUND_BY_FOXP3	418	0.295803	1.24272	0.0431035	0.424597	1	1904	0.317904	1.56992	0	0.124531	1	2788	NO	NO	NA	NA	NA	NA
DAZARD_RESPONSE_TO_UV_SCC_DN	103	0.361364	1.30088	0.08	0.363728	1	2757	0.378084	1.56911	0.0046083	0.125138	1	3707	NO	NO	NA	NA	NA	NA
PID_EPO_PATHWAY	31	0.380758	1.10467	0.313029	0.583751	1	1399	0.484449	1.56909	0.0194384	0.124839	1	2496	NO	NO	NA	NA	NA	NA
WP_PARKINUBIQUITIN_PROTEASOMAL_SYSTEM_PATHWAY	59	0.368104	1.21582	0.170543	0.456588	1	4665	0.417857	1.5678	0.00936768	0.125726	1	3071	NO	NO	NA	NA	NA	NA
MARTINEZ_RESPONSE_TO_TRABECTEDIN_DN	245	0.29255	1.17048	0.134487	0.507594	1	3415	0.336826	1.5664	0	0.126882	1	4773	NO	NO	NA	NA	NA	NA
HOFFMANN_IMMATURE_TO_MATURE_B_LYMPHOCYTE_UP	32	0.521775	1.54479	0.0323129	0.144288	1	855	0.470403	1.56537	0.0171306	0.127637	1	1591	NO	NO	NA	NA	NA	NA
WP_THE_INFLUENCE_OF_LAMINOPATHIES_ON_WNT_SIGNALING	27	0.578002	1.63922	0.0120482	0.0918272	1	1017	0.498549	1.56533	0.0191898	0.127382	1	2690	NO	NO	NA	NA	NA	NA
WP_SELENIUM_MICRONUTRIENT_NETWORK	44	0.418057	1.30208	0.129721	0.363111	1	1412	0.441106	1.56501	0.0191898	0.127321	1	2126	NO	NO	NA	NA	NA	NA
WP_HUMAN_THYROID_STIMULATING_HORMONE_TSH_SIGNALING_PATHWAY	58	0.337257	1.10205	0.293461	0.585288	1	622	0.416595	1.56485	0.00877193	0.127197	1	1816	NO	NO	NA	NA	NA	NA
BIOCARTA_MET_PATHWAY	30	0.325923	0.919026	0.57069	0.806206	1	2677	0.474079	1.56365	0.0305677	0.128121	1	2381	NO	NO	NA	NA	NA	NA
VANTVEER_BREAST_CANCER_METASTASIS_DN	89	0.378826	1.31054	0.0699088	0.355797	1	1624	0.385776	1.56281	0.00668151	0.128654	1	2175	NO	NO	NA	NA	NA	NA
REACTOME_UPTAKE_AND_ACTIONS_OF_BACTERIAL_TOXINS	21	-0.390719	-1.13529	0.283063	0.586025	1	1622	0.53239	1.56244	0.0192719	0.128673	1	2020	NO	NO	NA	NA	NA	NA
DACOSTA_UV_RESPONSE_VIA_ERCC3_COMMON_DN	411	0.243534	1.01594	0.419547	0.690473	1	3302	0.31789	1.56234	0	0.128442	1	3596	NO	NO	NA	NA	NA	NA
KAAB_FAILED_HEART_ATRIUM_DN	126	0.414888	1.54475	0.00286944	0.143968	1	3563	0.369159	1.56061	0.00454545	0.129785	1	4045	NO	NO	NA	NA	NA	NA
BURTON_ADIPOGENESIS_11	41	0.275695	0.843088	0.708621	0.891541	1	848	0.445692	1.55988	0.0137931	0.130238	1	2745	NO	NO	NA	NA	NA	NA
REACTOME_REGULATION_OF_PTEN_GENE_TRANSCRIPTION	57	0.405879	1.32471	0.0862355	0.335431	1	904	0.420128	1.55828	0.0136364	0.131573	1	2571	NO	NO	NA	NA	NA	NA
HELLEBREKERS_SILENCED_DURING_TUMOR_ANGIOGENESIS	47	0.389581	1.24071	0.15807	0.425555	1	1921	0.440859	1.55773	0.0200445	0.131801	1	1592	NO	NO	NA	NA	NA	NA
KYNG_DNA_DAMAGE_BY_4NQO_OR_UV	45	0.383767	1.17801	0.231629	0.498504	1	2930	0.439395	1.55757	0.0229167	0.131623	1	2552	NO	NO	NA	NA	NA	NA
WP_TGFBETA_RECEPTOR_SIGNALING	44	0.432525	1.33825	0.106732	0.320246	1	1268	0.440563	1.557	0.0168776	0.131798	1	813	NO	NO	NA	NA	NA	NA
LIAN_LIPA_TARGETS_6M	35	0.57722	1.71105	0.0129032	0.0651048	1	1983	0.472089	1.5569	0.0167715	0.131621	1	1205	NO	NO	NA	NA	NA	NA
REACTOME_DOWNREGULATION_OF_SMAD2_3_SMAD4_TRANSCRIPTIONAL_ACTIVITY	23	0.489008	1.34653	0.123909	0.310815	1	2079	0.510278	1.55578	0.034632	0.132337	1	5023	NO	NO	NA	NA	NA	NA
KEGG_NOD_LIKE_RECEPTOR_SIGNALING_PATHWAY	46	0.29156	0.906866	0.604613	0.824927	1	2113	0.437645	1.55525	0.018711	0.132623	1	1890	NO	NO	NA	NA	NA	NA
PID_PRL_SIGNALING_EVENTS_PATHWAY	22	0.471629	1.26343	0.17962	0.399414	1	1160	0.515868	1.55466	0.022449	0.132902	1	727	NO	NO	NA	NA	NA	NA
KEGG_CARDIAC_MUSCLE_CONTRACTION	43	0.215621	0.671578	0.938879	0.997417	1	4548	0.435853	1.55429	0.0172414	0.132963	1	1204	NO	NO	NA	NA	NA	NA
EPPERT_HSC_R	93	0.442362	1.56968	0.00456621	0.132124	1	1709	0.390076	1.55402	0.0021692	0.132941	1	3302	NO	NO	NA	NA	NA	NA
LI_WILMS_TUMOR_VS_FETAL_KIDNEY_2_DN	26	0.59335	1.65787	0.0117057	0.0859591	1	882	0.499306	1.55377	0.0241758	0.132823	1	997	NO	NO	NA	NA	NA	NA
MARSON_FOXP3_TARGETS_STIMULATED_UP	28	0.562544	1.57742	0.0191304	0.128608	1	3268	0.497394	1.55302	0.0232558	0.133234	1	2209	NO	NO	NA	NA	NA	NA
HORTON_SREBF_TARGETS	22	0.629546	1.7001	0.0142602	0.0669014	1	2439	0.52209	1.55287	0.0453564	0.133086	1	3427	NO	NO	NA	NA	NA	NA
CROMER_TUMORIGENESIS_UP	29	0.62993	1.79669	0.00544465	0.0379509	0.993	2545	0.488392	1.55114	0.0149893	0.134383	1	3607	NO	NO	NA	NA	NA	NA
REACTOME_POTENTIAL_THERAPEUTICS_FOR_SARS	72	-0.264329	-1.00293	0.45098	0.727271	1	3420	0.399512	1.55086	0.00879121	0.134394	1	3614	NO	NO	NA	NA	NA	NA
YOSHIMURA_MAPK8_TARGETS_DN	290	0.380999	1.54345	0.00127877	0.144395	1	2639	0.324817	1.55062	0.00255754	0.134296	1	3828	NO	NO	NA	NA	NA	NA
MAGRANGEAS_MULTIPLE_MYELOMA_IGLL_VS_IGLK_UP	30	0.529863	1.55527	0.0261324	0.1376	1	1196	0.482565	1.55055	0.0282609	0.1341	1	968	NO	NO	NA	NA	NA	NA
HOELZEL_NF1_TARGETS_DN	49	0.409594	1.30454	0.111621	0.360307	1	2007	0.438249	1.55006	0.0108932	0.134313	1	2364	NO	NO	NA	NA	NA	NA
DURCHDEWALD_SKIN_CARCINOGENESIS_DN	204	0.295564	1.16195	0.169312	0.516179	1	3212	0.334719	1.5492	0	0.13481	1	2690	NO	NO	NA	NA	NA	NA
WP_PHOTODYNAMIC_THERAPYINDUCED_UNFOLDED_PROTEIN_RESPONSE	24	0.554589	1.50936	0.0548446	0.171542	1	2968	0.512557	1.54862	0.0304348	0.135106	1	2042	NO	NO	NA	NA	NA	NA
BRUECKNER_TARGETS_OF_MIRLET7A3_UP	75	0.511895	1.75383	0	0.0492197	1	2406	0.391721	1.54862	0.010352	0.134788	1	3171	NO	NO	NA	NA	NA	NA
WIERENGA_STAT5A_TARGETS_GROUP2	42	0.582297	1.79045	0.00330578	0.0392094	0.994	2308	0.447487	1.54845	0.020595	0.134656	1	950	NO	NO	NA	NA	NA	NA
WP_ENDODERM_DIFFERENTIATION	98	0.336938	1.22418	0.123711	0.446928	1	2132	0.375912	1.54831	0.00666667	0.13452	1	3042	NO	NO	NA	NA	NA	NA
MISHRA_CARCINOMA_ASSOCIATED_FIBROBLAST_UP	15	0.594193	1.45096	0.0746812	0.219524	1	740	0.56627	1.54807	0.049569	0.134418	1	5052	NO	NO	NA	NA	NA	NA
HOLLEMAN_VINCRISTINE_RESISTANCE_B_ALL_UP	33	0.41975	1.2107	0.203098	0.459215	1	2596	0.47223	1.54751	0.0269151	0.13468	1	3591	NO	NO	NA	NA	NA	NA
BENPORATH_ES_1	279	0.365866	1.48233	0.00381679	0.193818	1	2292	0.324798	1.5475	0	0.134378	1	2928	NO	NO	NA	NA	NA	NA
SWEET_KRAS_ONCOGENIC_SIGNATURE	67	0.420989	1.42812	0.0498442	0.240678	1	2959	0.40325	1.54663	0.0107991	0.135009	1	2440	NO	NO	NA	NA	NA	NA
MITSIADES_RESPONSE_TO_APLIDIN_DN	231	0.199719	0.792342	0.929333	0.938871	1	2383	0.331744	1.54547	0	0.135865	1	4073	NO	NO	NA	NA	NA	NA
WP_HAIR_FOLLICLE_DEVELOPMENT_CYTODIFFERENTIATION_PART_3_OF_3	37	0.466132	1.37222	0.103679	0.284039	1	1118	0.455945	1.54512	0.0269663	0.135845	1	1414	NO	NO	NA	NA	NA	NA
MEISSNER_BRAIN_HCP_WITH_H3K4ME2_AND_H3K27ME3	25	0.423569	1.16326	0.248239	0.516001	1	312	0.495862	1.54442	0.033195	0.13621	1	870	NO	NO	NA	NA	NA	NA
RICKMAN_TUMOR_DIFFERENTIATED_WELL_VS_MODERATELY_DN	52	0.514227	1.65947	0.00499168	0.0857388	1	1911	0.420759	1.54415	0.0295455	0.136156	1	2823	NO	NO	NA	NA	NA	NA
ZHENG_FOXP3_TARGETS_IN_T_LYMPHOCYTE_DN	34	0.383986	1.13304	0.281879	0.552261	1	2947	0.47488	1.54411	0.0282258	0.135887	1	2993	NO	NO	NA	NA	NA	NA
HUPER_BREAST_BASAL_VS_LUMINAL_UP	16	0.495839	1.26626	0.174242	0.394914	1	654	0.559751	1.54366	0.0451745	0.136034	1	1427	NO	NO	NA	NA	NA	NA
HAN_JNK_SINGALING_DN	20	-0.335359	-0.964721	0.49537	0.774472	1	1119	0.525415	1.54331	0.0459519	0.13611	1	5177	NO	NO	NA	NA	NA	NA
TSENG_IRS1_TARGETS_UP	76	0.504653	1.72022	0	0.0614364	1	2367	0.393174	1.5425	0.00902935	0.136604	1	2897	NO	NO	NA	NA	NA	NA
CHEN_LVAD_SUPPORT_OF_FAILING_HEART_DN	26	0.344854	0.954572	0.535836	0.76792	1	1825	0.483515	1.54053	0.0418502	0.138313	1	894	NO	NO	NA	NA	NA	NA
MUELLER_METHYLATED_IN_GLIOBLASTOMA	18	-0.33893	-0.950515	0.520788	0.794247	1	2334	0.550592	1.5398	0.0318471	0.138667	1	2482	NO	NO	NA	NA	NA	NA
WP_OVERVIEW_OF_LEUKOCYTEINTRINSIC_HIPPO_PATHWAY_FUNCTIONS	33	0.358132	1.04764	0.375887	0.647569	1	2491	0.462917	1.5398	0.00892857	0.138357	1	2676	NO	NO	NA	NA	NA	NA
TAKAO_RESPONSE_TO_UVB_RADIATION_DN	84	0.426432	1.50385	0.0215385	0.175947	1	1836	0.380944	1.5391	0.00917431	0.138772	1	4223	NO	NO	NA	NA	NA	NA
PID_IL2_PI3K_PATHWAY	33	0.435819	1.29576	0.143608	0.368358	1	1522	0.471866	1.53816	0.0280778	0.139376	1	4517	NO	NO	NA	NA	NA	NA
YUAN_ZNF143_PARTNERS	21	0.386672	1.03267	0.414894	0.667552	1	975	0.517946	1.53782	0.0270833	0.139398	1	3851	NO	NO	NA	NA	NA	NA
WANG_RESPONSE_TO_ANDROGEN_UP	25	0.445116	1.22769	0.195876	0.443294	1	4070	0.491937	1.53779	0.0327511	0.139124	1	4715	NO	NO	NA	NA	NA	NA
DAZARD_UV_RESPONSE_CLUSTER_G6	125	0.266813	0.9931	0.476259	0.720674	1	2040	0.360059	1.53658	0.00660793	0.140093	1	3659	NO	NO	NA	NA	NA	NA
PID_IL2_1PATHWAY	55	0.36595	1.16749	0.222042	0.510962	1	2751	0.416396	1.53646	0.0108225	0.13991	1	1786	NO	NO	NA	NA	NA	NA
BROWNE_HCMV_INFECTION_18HR_UP	135	0.295476	1.10847	0.261111	0.57849	1	2506	0.357349	1.53515	0.00234742	0.141004	1	3314	NO	NO	NA	NA	NA	NA
CHANDRAN_METASTASIS_TOP50_UP	31	0.493747	1.42134	0.0679442	0.243675	1	3345	0.465483	1.53496	0.0289256	0.140894	1	4001	NO	NO	NA	NA	NA	NA
BIOCARTA_IL2RB_PATHWAY	37	0.349992	1.03677	0.418919	0.661163	1	1923	0.456341	1.53461	0.0144628	0.140953	1	2703	NO	NO	NA	NA	NA	NA
REACTOME_GENE_AND_PROTEIN_EXPRESSION_BY_JAK_STAT_SIGNALING_AFTER_INTERLEUKIN_12_STIMULATION	32	0.353091	1.04125	0.391304	0.655991	1	4463	0.466555	1.53409	0.0277186	0.141208	1	4976	NO	NO	NA	NA	NA	NA
PID_MAPK_TRK_PATHWAY	31	0.387632	1.11214	0.297578	0.575045	1	2751	0.462488	1.53401	0.0277778	0.140983	1	1816	NO	NO	NA	NA	NA	NA
SHIPP_DLBCL_VS_FOLLICULAR_LYMPHOMA_UP	44	0.55143	1.70858	0.00323102	0.065751	1	1784	0.441208	1.5332	0.025974	0.141499	1	3481	NO	NO	NA	NA	NA	NA
PID_ARF6_PATHWAY	24	0.343371	0.919946	0.564145	0.805171	1	1575	0.491381	1.53213	0.0374449	0.142247	1	2452	NO	NO	NA	NA	NA	NA
TANG_SENESCENCE_TP53_TARGETS_DN	48	0.331003	1.05121	0.372611	0.642512	1	1474	0.42283	1.53196	0.0285714	0.142172	1	3286	NO	NO	NA	NA	NA	NA
HALMOS_CEBPA_TARGETS_UP	32	0.310596	0.894313	0.601724	0.840886	1	1557	0.460932	1.53155	0.0429185	0.142286	1	1786	NO	NO	NA	NA	NA	NA
KEGG_CYTOSOLIC_DNA_SENSING_PATHWAY	37	0.540207	1.6217	0.00684931	0.1003	1	1661	0.456301	1.5313	0.0231579	0.142276	1	1294	NO	NO	NA	NA	NA	NA
WP_RETT_SYNDROME_CAUSING_GENES	31	0.157489	0.450104	0.993115	1	1	2788	0.463129	1.53088	0.0284464	0.142383	1	3345	NO	NO	NA	NA	NA	NA
SENGUPTA_NASOPHARYNGEAL_CARCINOMA_UP	243	0.227695	0.913831	0.671717	0.813747	1	2910	0.323375	1.53049	0	0.142464	1	3359	NO	NO	NA	NA	NA	NA
ENK_UV_RESPONSE_EPIDERMIS_DN	404	0.366554	1.54677	0	0.143487	1	1943	0.311736	1.52913	0	0.143667	1	2454	NO	NO	NA	NA	NA	NA
BROWN_MYELOID_CELL_DEVELOPMENT_UP	110	0.370464	1.3573	0.0510511	0.300795	1	1743	0.362271	1.52835	0.00449438	0.144135	1	2108	NO	NO	NA	NA	NA	NA
WP_DIFFERENTIATION_PATHWAY	17	0.733764	1.86817	0.00551471	0.0220123	0.856	1114	0.527876	1.52766	0.0447761	0.144501	1	598	NO	NO	NA	NA	NA	NA
SAKAI_TUMOR_INFILTRATING_MONOCYTES_DN	70	0.381061	1.30537	0.0850077	0.360847	1	3783	0.390099	1.52706	0.010989	0.144761	1	5167	NO	NO	NA	NA	NA	NA
REACTOME_TRANSPORT_OF_SMALL_MOLECULES	436	0.357706	1.49911	0	0.179753	1	2639	0.308319	1.52687	0	0.144622	1	1758	NO	NO	NA	NA	NA	NA
KEGG_MAPK_SIGNALING_PATHWAY	188	0.277878	1.0802	0.309115	0.607736	1	2012	0.341051	1.52617	0.00733496	0.145018	1	1632	NO	NO	NA	NA	NA	NA
MARTORIATI_MDM4_TARGETS_NEUROEPITHELIUM_UP	122	0.411735	1.50279	0.0102339	0.17653	1	2530	0.360089	1.52525	0.00680272	0.14561	1	2151	NO	NO	NA	NA	NA	NA
KEGG_WNT_SIGNALING_PATHWAY	109	0.304919	1.11723	0.239227	0.569234	1	1602	0.358284	1.5243	0.00672646	0.146368	1	2690	NO	NO	NA	NA	NA	NA
GENTLES_LEUKEMIC_STEM_CELL_UP	21	0.26309	0.692108	0.886076	0.993789	1	1918	0.518605	1.52408	0.0457516	0.14636	1	1957	NO	NO	NA	NA	NA	NA
LUI_TARGETS_OF_PAX8_PPARG_FUSION	31	0.500252	1.43242	0.0571429	0.237894	1	4173	0.476606	1.52384	0.0291667	0.146292	1	4265	NO	NO	NA	NA	NA	NA
REACTOME_SYNTHESIS_OF_PIPS_AT_THE_PLASMA_MEMBRANE	48	-0.222591	-0.770466	0.859375	0.980603	1	2691	0.421745	1.52336	0.0289855	0.146493	1	2353	NO	NO	NA	NA	NA	NA
RUTELLA_RESPONSE_TO_CSF2RB_AND_IL4_DN	260	0.420226	1.68491	0.00132802	0.0745975	1	1956	0.324612	1.52261	0	0.146891	1	2098	NO	NO	NA	NA	NA	NA
WP_NSP1_FROM_SARSCOV2_INHIBITS_TRANSLATION_INITIATION_IN_THE_HOST_CELL	17	0.676223	1.74669	0.00727273	0.0508026	1	3314	0.541678	1.52205	0.0362473	0.1471	1	3615	NO	NO	NA	NA	NA	NA
BILANGES_RAPAMYCIN_SENSITIVE_GENES	32	0.361446	1.0525	0.385017	0.642127	1	3486	0.469192	1.522	0.0264228	0.146827	1	2633	NO	NO	NA	NA	NA	NA
WP_THYROID_HORMONES_PRODUCTION_AND_THEIR_PERIPHERAL_DOWNSTREAM_SIGNALLING_EFFECTS	62	0.448702	1.47676	0.0278207	0.196749	1	1068	0.403842	1.52153	0.0157303	0.147057	1	2690	NO	NO	NA	NA	NA	NA
XIE_ST_HSC_S1PR3_OE_UP	116	0.485882	1.76181	0	0.0462767	1	1825	0.359016	1.52108	0.002331	0.147296	1	693	NO	NO	NA	NA	NA	NA
GENTILE_RESPONSE_CLUSTER_D3	49	0.30189	0.979619	0.506329	0.734581	1	2977	0.425827	1.5205	0.0171674	0.14769	1	4300	NO	NO	NA	NA	NA	NA
REACTOME_NUCLEAR_ENVELOPE_NE_REASSEMBLY	66	0.299473	1.00618	0.442623	0.7011	1	3952	0.405061	1.51987	0.0226757	0.148035	1	3430	NO	NO	NA	NA	NA	NA
RHODES_UNDIFFERENTIATED_CANCER	61	0.336888	1.10469	0.310016	0.584147	1	2871	0.40411	1.51978	0.0112108	0.147828	1	4412	NO	NO	NA	NA	NA	NA
WP_RELATIONSHIP_BETWEEN_INFLAMMATION_COX2_AND_EGFR	19	0.394827	1.0142	0.449735	0.693773	1	622	0.520192	1.51926	0.055794	0.148047	1	1730	NO	NO	NA	NA	NA	NA
BLANCO_MELO_COVID19_SARS_COV_2_INFECTION_A594_CELLS_UP	49	0.562711	1.80279	0	0.0362722	0.99	1663	0.415715	1.51863	0.0224719	0.148352	1	2164	NO	NO	NA	NA	NA	NA
KEGG_ANTIGEN_PROCESSING_AND_PRESENTATION	58	0.546533	1.79701	0	0.0383353	0.993	2026	0.401027	1.51787	0.022831	0.148786	1	1519	NO	NO	NA	NA	NA	NA
DOUGLAS_BMI1_TARGETS_UP	414	0.230432	0.971401	0.545679	0.74554	1	2618	0.308123	1.51778	0	0.148589	1	4175	NO	NO	NA	NA	NA	NA
REACTOME_GAP_JUNCTION_TRAFFICKING_AND_REGULATION	22	0.452328	1.19532	0.233096	0.476188	1	2516	0.51114	1.51744	0.0353201	0.14865	1	2283	NO	NO	NA	NA	NA	NA
FOURNIER_ACINAR_DEVELOPMENT_LATE_DN	19	0.559963	1.45774	0.0616197	0.215887	1	988	0.5301	1.51726	0.045929	0.148565	1	1632	NO	NO	NA	NA	NA	NA
DOANE_BREAST_CANCER_CLASSES_DN	23	0.420877	1.1352	0.311927	0.551287	1	1714	0.492567	1.51522	0.0526316	0.150504	1	1619	NO	NO	NA	NA	NA	NA
REACTOME_SYNTHESIS_OF_PIPS_AT_THE_EARLY_ENDOSOME_MEMBRANE	16	0.501353	1.24387	0.193548	0.424691	1	2389	0.550566	1.5147	0.0410156	0.150783	1	1658	NO	NO	NA	NA	NA	NA
CREIGHTON_AKT1_SIGNALING_VIA_MTOR_DN	20	0.62149	1.65681	0.0161002	0.0865313	1	2915	0.511133	1.51443	0.0503282	0.1507	1	1248	NO	NO	NA	NA	NA	NA
BORCZUK_MALIGNANT_MESOTHELIOMA_UP	283	0.333975	1.3662	0.00878294	0.291606	1	4168	0.320418	1.51434	0.00268817	0.150492	1	4566	NO	NO	NA	NA	NA	NA
MCBRYAN_PUBERTAL_BREAST_6_7WK_UP	156	0.223244	0.85174	0.77298	0.885607	1	2258	0.345104	1.51407	0.00226244	0.150475	1	2589	NO	NO	NA	NA	NA	NA
MENSE_HYPOXIA_UP	82	0.517434	1.80361	0	0.0362282	0.99	2535	0.380589	1.514	0.00220751	0.150229	1	3355	NO	NO	NA	NA	NA	NA
WP_TCELL_ANTIGEN_RECEPTOR_TCR_PATHWAY_DURING_STAPHYLOCOCCUS_AUREUS_INFECTION	59	0.359404	1.18225	0.207607	0.49173	1	1007	0.402628	1.51396	0.0226757	0.149971	1	1501	NO	NO	NA	NA	NA	NA
ONO_AML1_TARGETS_UP	21	0.493892	1.34128	0.118068	0.317416	1	686	0.518887	1.51389	0.0422833	0.149734	1	442	NO	NO	NA	NA	NA	NA
ELVIDGE_HIF1A_TARGETS_UP	60	0.522946	1.72093	0	0.0615765	1	2055	0.40061	1.51389	0.0154867	0.14944	1	3721	NO	NO	NA	NA	NA	NA
STEARMAN_LUNG_CANCER_EARLY_VS_LATE_DN	43	0.555212	1.7458	0.00498339	0.0510029	1	985	0.430006	1.51388	0.021097	0.149145	1	2544	NO	NO	NA	NA	NA	NA
ELVIDGE_HIF1A_AND_HIF2A_TARGETS_UP	35	0.624232	1.90495	0	0.0156901	0.698	3060	0.452515	1.51237	0.0175055	0.150409	1	4632	NO	NO	NA	NA	NA	NA
IVANOVA_HEMATOPOIESIS_STEM_CELL	127	0.316274	1.17884	0.161808	0.496915	1	2166	0.350705	1.51147	0.00452489	0.151072	1	1866	NO	NO	NA	NA	NA	NA
VALK_AML_CLUSTER_10	22	0.454254	1.21953	0.223881	0.451433	1	135	0.503771	1.51115	0.0329897	0.151076	1	2882	NO	NO	NA	NA	NA	NA
PID_RXR_VDR_PATHWAY	22	0.50949	1.36336	0.121739	0.293275	1	1342	0.504216	1.51098	0.0331126	0.150943	1	2562	NO	NO	NA	NA	NA	NA
REACTOME_POSITIVE_EPIGENETIC_REGULATION_OF_RRNA_EXPRESSION	43	0.243424	0.757229	0.846787	0.959677	1	3752	0.438629	1.51083	0.0181818	0.150769	1	3398	NO	NO	NA	NA	NA	NA
FOSTER_TOLERANT_MACROPHAGE_UP	108	0.411637	1.48181	0.0141643	0.193733	1	1814	0.363941	1.51053	0.0110375	0.150865	1	2518	NO	NO	NA	NA	NA	NA
BERENJENO_ROCK_SIGNALING_NOT_VIA_RHOA_DN	39	0.479075	1.46795	0.0364583	0.20461	1	2623	0.439968	1.50799	0.0331263	0.153431	1	2503	NO	NO	NA	NA	NA	NA
REACTOME_PYROPTOSIS	22	0.383562	1.02081	0.442561	0.683812	1	1273	0.504315	1.50795	0.0422833	0.15316	1	1725	NO	NO	NA	NA	NA	NA
WP_PHOTODYNAMIC_THERAPYINDUCED_AP1_SURVIVAL_SIGNALING	46	0.254326	0.78551	0.813223	0.941086	1	2801	0.4239	1.50785	0.0309051	0.152924	1	1040	NO	NO	NA	NA	NA	NA
DORSAM_HOXA9_TARGETS_DN	26	0.49221	1.3533	0.104631	0.302308	1	546	0.487108	1.50737	0.048218	0.153179	1	2950	NO	NO	NA	NA	NA	NA
URS_ADIPOCYTE_DIFFERENTIATION_UP	38	0.469674	1.41341	0.075	0.2475	1	1357	0.429242	1.50713	0.0278373	0.15313	1	2426	NO	NO	NA	NA	NA	NA
WP_MET_IN_TYPE_1_PAPILLARY_RENAL_CELL_CARCINOMA	53	0.189667	0.615379	0.98682	1	1	2027	0.413133	1.5068	0.0251046	0.153217	1	4539	NO	NO	NA	NA	NA	NA
REACTOME_TRANSCRIPTIONAL_REGULATION_BY_THE_AP_2_TFAP2_FAMILY_OF_TRANSCRIPTION_FACTORS	26	0.333272	0.915436	0.581272	0.812346	1	1637	0.479545	1.50677	0.0436782	0.152968	1	3344	NO	NO	NA	NA	NA	NA
WP_HEMATOPOIETIC_STEM_CELL_DIFFERENTIATION	35	0.478406	1.41634	0.0658579	0.245813	1	487	0.450216	1.50663	0.0320366	0.152802	1	735	NO	NO	NA	NA	NA	NA
PID_CD8_TCR_DOWNSTREAM_PATHWAY	53	0.489855	1.56373	0.0175159	0.132846	1	487	0.405473	1.50609	0.0105263	0.153064	1	1813	NO	NO	NA	NA	NA	NA
REACTOME_CARDIAC_CONDUCTION	54	-0.285148	-0.999268	0.486188	0.729767	1	1761	0.408962	1.50559	0.0176991	0.153272	1	1845	NO	NO	NA	NA	NA	NA
RHODES_CANCER_META_SIGNATURE	59	0.478511	1.5582	0.0145631	0.135705	1	2744	0.400438	1.5048	0.0197368	0.153843	1	4861	NO	NO	NA	NA	NA	NA
KOKKINAKIS_METHIONINE_DEPRIVATION_48HR_UP	108	0.275899	0.995062	0.443131	0.717856	1	394	0.357046	1.5046	0.00666667	0.153785	1	1619	NO	NO	NA	NA	NA	NA
WP_MAPK_SIGNALING_PATHWAY	178	0.286254	1.10431	0.261456	0.583404	1	1210	0.328197	1.50454	0	0.15358	1	1632	NO	NO	NA	NA	NA	NA
PID_INTEGRIN_CS_PATHWAY	20	0.337404	0.905205	0.589981	0.827691	1	2178	0.51412	1.50335	0.0488323	0.154555	1	1739	NO	NO	NA	NA	NA	NA
PID_VEGFR1_2_PATHWAY	64	0.327197	1.10279	0.293478	0.585156	1	846	0.398896	1.5023	0.0225225	0.155438	1	4237	NO	NO	NA	NA	NA	NA
OUYANG_PROSTATE_CANCER_PROGRESSION_DN	18	0.459475	1.16514	0.280357	0.512773	1	685	0.527068	1.50196	0.0540541	0.155515	1	2287	NO	NO	NA	NA	NA	NA
DEBIASI_APOPTOSIS_BY_REOVIRUS_INFECTION_UP	256	0.389478	1.56592	0	0.131985	1	3470	0.319529	1.50129	0.00234192	0.155869	1	3139	NO	NO	NA	NA	NA	NA
WP_WNT_SIGNALING_PATHWAY_AND_PLURIPOTENCY	74	0.347295	1.18847	0.188291	0.482852	1	617	0.379063	1.50116	0.00240964	0.155731	1	2901	NO	NO	NA	NA	NA	NA
REACTOME_MISCELLANEOUS_TRANSPORT_AND_BINDING_EVENTS	18	0.543338	1.37181	0.131349	0.283959	1	947	0.519206	1.50107	0.05	0.155549	1	2798	NO	NO	NA	NA	NA	NA
WP_OXIDATIVE_DAMAGE	32	0.384324	1.11611	0.315697	0.571187	1	1342	0.457613	1.50099	0.0387931	0.155295	1	1725	NO	NO	NA	NA	NA	NA
REACTOME_SIGNALING_BY_FGFR4	27	-0.213202	-0.651276	0.941704	1	1	3289	0.476575	1.50084	0.0463158	0.155157	1	1840	NO	NO	NA	NA	NA	NA
WOTTON_RUNX_TARGETS_DN	16	0.615873	1.53668	0.0515654	0.148856	1	2810	0.542684	1.4998	0.0514403	0.155907	1	1675	NO	NO	NA	NA	NA	NA
SARRIO_EPITHELIAL_MESENCHYMAL_TRANSITION_DN	96	0.468036	1.67397	0.0014556	0.0800377	1	740	0.364539	1.4995	0.00665188	0.155931	1	2499	NO	NO	NA	NA	NA	NA
BIOCARTA_EDG1_PATHWAY	18	0.628792	1.61271	0.0233813	0.105401	1	246	0.527649	1.49897	0.04	0.156142	1	1434	NO	NO	NA	NA	NA	NA
CHIANG_LIVER_CANCER_SUBCLASS_CTNNB1_DN	94	0.487847	1.72218	0.00149031	0.0610592	1	1921	0.370245	1.49771	0.00704225	0.157326	1	1556	NO	NO	NA	NA	NA	NA
BILBAN_B_CLL_LPL_UP	57	0.451716	1.48449	0.0337079	0.19333	1	2385	0.405604	1.49694	0.016055	0.157921	1	3751	NO	NO	NA	NA	NA	NA
REACTOME_CLASS_A_1_RHODOPSIN_LIKE_RECEPTORS	89	0.469703	1.65802	0.00600601	0.0862128	1	791	0.369974	1.4962	0.00921659	0.158429	1	703	NO	NO	NA	NA	NA	NA
REACTOME_POSTMITOTIC_NUCLEAR_PORE_COMPLEX_NPC_REFORMATION	26	0.492939	1.35475	0.120818	0.303866	1	3952	0.487986	1.49585	0.0467091	0.158566	1	3618	NO	NO	NA	NA	NA	NA
REACTOME_PI3K_AKT_SIGNALING_IN_CANCER	69	0.332154	1.12097	0.270186	0.563488	1	1160	0.387395	1.4955	0.0090703	0.158595	1	2938	NO	NO	NA	NA	NA	NA
WP_WHITE_FAT_CELL_DIFFERENTIATION	23	0.580385	1.59309	0.0236794	0.117278	1	973	0.488671	1.49496	0.0535332	0.158592	1	2659	NO	NO	NA	NA	NA	NA
WP_NRF2_PATHWAY	75	0.278506	0.949454	0.559105	0.772301	1	1728	0.382508	1.49402	0.00659341	0.159441	1	2201	NO	NO	NA	NA	NA	NA
DE_YY1_TARGETS_DN	77	0.346827	1.22922	0.146688	0.441605	1	2211	0.380713	1.49402	0.0154185	0.159145	1	4505	NO	NO	NA	NA	NA	NA
REACTOME_SPRY_REGULATION_OF_FGF_SIGNALING	15	0.284977	0.700699	0.850553	0.990601	1	4807	0.556334	1.49352	0.0511111	0.159394	1	1840	NO	NO	NA	NA	NA	NA
DUTERTRE_ESTRADIOL_RESPONSE_6HR_DN	59	0.30281	0.987917	0.47343	0.728134	1	1586	0.394393	1.49349	0.0204082	0.159132	1	1800	NO	NO	NA	NA	NA	NA
WP_UNFOLDED_PROTEIN_RESPONSE	24	0.451117	1.21742	0.218412	0.45422	1	2841	0.491168	1.49307	0.0532407	0.159322	1	2128	NO	NO	NA	NA	NA	NA
PID_MTOR_4PATHWAY	64	0.453803	1.50381	0.0228013	0.175601	1	1577	0.389548	1.49301	0.0171674	0.159086	1	2938	NO	NO	NA	NA	NA	NA
WP_CIRCADIAN_RHYTHM_RELATED_GENES	133	0.417044	1.54622	0.00437318	0.143764	1	1658	0.353077	1.49252	0.0046729	0.159273	1	3612	NO	NO	NA	NA	NA	NA
REACTOME_SIGNALING_BY_WNT_IN_CANCER	25	0.28558	0.790577	0.750449	0.938539	1	1254	0.477621	1.49143	0.0504202	0.1602	1	2690	NO	NO	NA	NA	NA	NA
IWANAGA_CARCINOGENESIS_BY_KRAS_UP	112	0.354503	1.28804	0.0947368	0.373474	1	2165	0.356706	1.49086	0.0111111	0.160546	1	2261	NO	NO	NA	NA	NA	NA
SAFFORD_T_LYMPHOCYTE_ANERGY	69	0.541941	1.80798	0	0.0353497	0.987	1022	0.382014	1.49079	0.0189573	0.160342	1	1455	NO	NO	NA	NA	NA	NA
REACTOME_INTERFERON_SIGNALING	165	0.426104	1.64246	0.00282885	0.0906015	1	3212	0.336924	1.48984	0.00228833	0.161108	1	3490	NO	NO	NA	NA	NA	NA
SANA_RESPONSE_TO_IFNG_DN	66	0.476989	1.61693	0.00792393	0.102569	1	3433	0.389859	1.48934	0.0112613	0.161329	1	3879	NO	NO	NA	NA	NA	NA
LIN_NPAS4_TARGETS_DN	44	0.607478	1.92551	0	0.0118996	0.57	829	0.417154	1.48869	0.0351967	0.161797	1	1692	NO	NO	NA	NA	NA	NA
SCHOEN_NFKB_SIGNALING	24	-0.381195	-1.12376	0.292383	0.591449	1	636	0.481786	1.48818	0.0436782	0.162153	1	634	NO	NO	NA	NA	NA	NA
REACTOME_INTERFERON_GAMMA_SIGNALING	75	0.53744	1.83458	0	0.0311729	0.954	1348	0.381658	1.48763	0.0136986	0.162476	1	1654	NO	NO	NA	NA	NA	NA
HERNANDEZ_MITOTIC_ARREST_BY_DOCETAXEL_1_UP	16	0.548588	1.35868	0.128342	0.299521	1	437	0.542838	1.48742	0.0464602	0.162415	1	2486	NO	NO	NA	NA	NA	NA
TENEDINI_MEGAKARYOCYTE_MARKERS	47	0.457219	1.45451	0.0451505	0.21833	1	1342	0.413529	1.48713	0.0377778	0.162472	1	1357	NO	NO	NA	NA	NA	NA
HOFFMANN_SMALL_PRE_BII_TO_IMMATURE_B_LYMPHOCYTE_UP	53	0.408983	1.31521	0.116904	0.348751	1	1487	0.402356	1.48707	0.0401786	0.16225	1	2070	NO	NO	NA	NA	NA	NA
ZHOU_TNF_SIGNALING_30MIN	42	0.36457	1.10441	0.307061	0.583993	1	3581	0.427074	1.48677	0.0283019	0.162347	1	2955	NO	NO	NA	NA	NA	NA
TAKEDA_TARGETS_OF_NUP98_HOXA9_FUSION_6HR_UP	44	0.445087	1.40956	0.0551948	0.251219	1	1290	0.427029	1.48666	0.0292276	0.162184	1	2639	NO	NO	NA	NA	NA	NA
KANG_IMMORTALIZED_BY_TERT_UP	51	-0.269765	-0.945753	0.541555	0.801434	1	1568	0.409636	1.48507	0.0277136	0.163678	1	3607	NO	NO	NA	NA	NA	NA
KIM_WT1_TARGETS_12HR_UP	120	0.347296	1.27198	0.0856269	0.39058	1	1918	0.350317	1.48463	0.00471698	0.163851	1	2563	NO	NO	NA	NA	NA	NA
AMIT_DELAYED_EARLY_GENES	18	0.648918	1.64359	0.0148148	0.0903241	1	1039	0.528762	1.48392	0.0585586	0.16434	1	546	NO	NO	NA	NA	NA	NA
WP_TCELL_ANTIGEN_RECEPTOR_TCR_SIGNALING_PATHWAY	86	0.328004	1.14575	0.225155	0.535759	1	1325	0.37297	1.48389	0.00665188	0.164078	1	4010	NO	NO	NA	NA	NA	NA
CHARAFE_BREAST_CANCER_LUMINAL_VS_MESENCHYMAL_DN	326	0.284212	1.17094	0.128713	0.506923	1	1976	0.309453	1.48377	0	0.163947	1	2662	NO	NO	NA	NA	NA	NA
DELYS_THYROID_CANCER_UP	277	0.343974	1.38662	0.0127389	0.267747	1	1688	0.314189	1.48226	0	0.165483	1	1493	NO	NO	NA	NA	NA	NA
DING_LUNG_CANCER_MUTATED_SIGNIFICANTLY	16	-0.301848	-0.811209	0.72807	0.951303	1	761	0.542609	1.48106	0.0559006	0.166574	1	2895	NO	NO	NA	NA	NA	NA
PETROVA_ENDOTHELIUM_LYMPHATIC_VS_BLOOD_UP	84	0.31737	1.10708	0.273717	0.579893	1	1585	0.363591	1.4805	0.0150538	0.166938	1	2027	NO	NO	NA	NA	NA	NA
RUTELLA_RESPONSE_TO_HGF_VS_CSF2RB_AND_IL4_DN	215	0.326609	1.29393	0.0371901	0.370547	1	2059	0.32216	1.48042	0.00484261	0.16671	1	2173	NO	NO	NA	NA	NA	NA
REACTOME_NEGATIVE_REGULATION_OF_FGFR3_SIGNALING	17	0.299795	0.768644	0.779174	0.952602	1	4807	0.527678	1.47896	0.0456621	0.168037	1	2288	NO	NO	NA	NA	NA	NA
PID_HES_HEY_PATHWAY	38	0.460263	1.3896	0.071048	0.265522	1	1017	0.429485	1.47887	0.0359408	0.167825	1	3907	NO	NO	NA	NA	NA	NA
BIOCARTA_NTHI_PATHWAY	22	0.307078	0.825494	0.701087	0.909188	1	1007	0.500187	1.47877	0.0582121	0.16768	1	1294	NO	NO	NA	NA	NA	NA
BOYAULT_LIVER_CANCER_SUBCLASS_G23_UP	47	0.360325	1.12676	0.26129	0.559448	1	1185	0.418243	1.47858	0.0358744	0.167576	1	3738	NO	NO	NA	NA	NA	NA
NELSON_RESPONSE_TO_ANDROGEN_UP	61	0.482669	1.57632	0.00966184	0.128899	1	3350	0.390068	1.47769	0.0274841	0.168385	1	2674	NO	NO	NA	NA	NA	NA
LEE_EARLY_T_LYMPHOCYTE_DN	56	0.347782	1.1538	0.241265	0.523113	1	1290	0.39812	1.47709	0.025463	0.168817	1	2659	NO	NO	NA	NA	NA	NA
DAVICIONI_TARGETS_OF_PAX_FOXO1_FUSIONS_DN	38	0.437815	1.31853	0.105519	0.343479	1	1512	0.424618	1.47687	0.0412148	0.168729	1	1988	NO	NO	NA	NA	NA	NA
PRAMOONJAGO_SOX4_TARGETS_UP	46	0.495567	1.54765	0.0243112	0.143585	1	528	0.425553	1.47663	0.0388128	0.168716	1	2948	NO	NO	NA	NA	NA	NA
WP_STEROL_REGULATORY_ELEMENTBINDING_PROTEINS_SREBP_SIGNALLING	63	0.478582	1.56661	0.0147783	0.132698	1	2212	0.389448	1.47595	0.016055	0.169187	1	4840	NO	NO	NA	NA	NA	NA
GAZDA_DIAMOND_BLACKFAN_ANEMIA_PROGENITOR_UP	36	0.597844	1.83252	0.00167504	0.0317519	0.959	2176	0.444127	1.47587	0.0501089	0.16902	1	2465	NO	NO	NA	NA	NA	NA
HOSHIDA_LIVER_CANCER_SUBCLASS_S2	98	0.38629	1.38009	0.0465465	0.272446	1	2383	0.357991	1.47463	0.0116822	0.170227	1	2773	NO	NO	NA	NA	NA	NA
NOJIMA_SFRP2_TARGETS_UP	25	0.548295	1.53249	0.0396552	0.151958	1	840	0.471355	1.4745	0.0431211	0.170064	1	1918	NO	NO	NA	NA	NA	NA
MITSIADES_RESPONSE_TO_APLIDIN_UP	379	0.420181	1.76293	0	0.0460065	1	2070	0.300141	1.47435	0	0.169953	1	2138	NO	NO	NA	NA	NA	NA
SESTO_RESPONSE_TO_UV_C3	17	0.41585	1.06191	0.389414	0.631064	1	2386	0.527026	1.47348	0.0736842	0.170577	1	2128	NO	NO	NA	NA	NA	NA
PID_ERBB4_PATHWAY	30	0.200255	0.582319	0.978873	1	1	3322	0.455219	1.47321	0.046729	0.170601	1	1265	NO	NO	NA	NA	NA	NA
SHAFFER_IRF4_TARGETS_IN_ACTIVATED_DENDRITIC_CELL	62	0.50163	1.6561	0.00485437	0.0864079	1	2063	0.387863	1.47156	0.0179775	0.172022	1	2708	NO	NO	NA	NA	NA	NA
WP_SYNAPTIC_VESICLE_PATHWAY	25	0.523503	1.46734	0.0639432	0.205156	1	1890	0.477943	1.47148	0.0473251	0.171825	1	2429	NO	NO	NA	NA	NA	NA
LEE_NAIVE_T_LYMPHOCYTE	17	0.442384	1.1333	0.32	0.552052	1	1281	0.518524	1.47102	0.0446809	0.172103	1	1937	NO	NO	NA	NA	NA	NA
STEARMAN_TUMOR_FIELD_EFFECT_UP	24	0.569517	1.56593	0.0303571	0.132319	1	1412	0.48515	1.47101	0.0456432	0.171815	1	2544	NO	NO	NA	NA	NA	NA
COLIN_PILOCYTIC_ASTROCYTOMA_VS_GLIOBLASTOMA_DN	20	0.498299	1.34145	0.131086	0.317549	1	1185	0.509868	1.47069	0.0619835	0.171907	1	1649	NO	NO	NA	NA	NA	NA
REACTOME_TP53_REGULATES_TRANSCRIPTION_OF_ADDITIONAL_CELL_CYCLE_GENES_WHOSE_EXACT_ROLE_IN_THE_P53_PATHWAY_REMAIN_UNCERTAIN	19	0.460666	1.21581	0.215929	0.455701	1	799	0.503258	1.46976	0.0553097	0.172698	1	2383	NO	NO	NA	NA	NA	NA
QI_PLASMACYTOMA_UP	216	0.34982	1.38426	0.017663	0.270597	1	958	0.321116	1.4687	0.00240385	0.173691	1	1617	NO	NO	NA	NA	NA	NA
ZWANG_EGF_PERSISTENTLY_UP	22	0.545365	1.47072	0.0607143	0.201896	1	1623	0.489757	1.46855	0.0641822	0.173573	1	4482	NO	NO	NA	NA	NA	NA
UEDA_CENTRAL_CLOCK	72	0.394411	1.33563	0.0921875	0.322954	1	3293	0.383584	1.46747	0.0257009	0.174665	1	4056	NO	NO	NA	NA	NA	NA
REACTOME_RET_SIGNALING	26	-0.483246	-1.46619	0.0536913	0.33295	1	2890	0.471469	1.46706	0.0563991	0.174876	1	1564	NO	NO	NA	NA	NA	NA
YAGI_AML_RELAPSE_PROGNOSIS	29	0.293708	0.833403	0.73741	0.900939	1	4159	0.446613	1.46672	0.0436681	0.175002	1	3729	NO	NO	NA	NA	NA	NA
MA_MYELOID_DIFFERENTIATION_UP	31	0.283614	0.835805	0.694158	0.898098	1	3116	0.450115	1.4667	0.0488798	0.174723	1	3155	NO	NO	NA	NA	NA	NA
REACTOME_SIGNALING_BY_GPCR	292	0.367693	1.51651	0.00263852	0.164117	1	1602	0.305247	1.4659	0	0.175322	1	785	NO	NO	NA	NA	NA	NA
XIE_LT_HSC_S1PR3_OE_UP	19	0.682852	1.80382	0.00533808	0.0364457	0.99	1164	0.50432	1.46551	0.0693277	0.175455	1	2034	NO	NO	NA	NA	NA	NA
PEREZ_TP63_TARGETS	216	0.345143	1.36588	0.0139276	0.291338	1	1228	0.317301	1.46415	0	0.176788	1	2162	NO	NO	NA	NA	NA	NA
PARENT_MTOR_SIGNALING_DN	23	0.305819	0.839139	0.706081	0.894601	1	408	0.478787	1.46409	0.0679406	0.176573	1	2922	NO	NO	NA	NA	NA	NA
NAKAYAMA_SOFT_TISSUE_TUMORS_PCA2_UP	58	-0.303377	-1.10896	0.28841	0.613138	1	2115	0.398501	1.46398	0.0300429	0.176382	1	2487	NO	NO	NA	NA	NA	NA
WP_B_CELL_RECEPTOR_SIGNALING_PATHWAY	95	0.293316	1.05653	0.360182	0.637759	1	1007	0.358451	1.46386	0.0183908	0.176217	1	2690	NO	NO	NA	NA	NA	NA
REACTOME_BASIGIN_INTERACTIONS	22	0.520253	1.40239	0.0856643	0.256504	1	2638	0.491769	1.46339	0.0566038	0.176419	1	1653	NO	NO	NA	NA	NA	NA
SMID_BREAST_CANCER_LUMINAL_A_DN	16	-0.285837	-0.757107	0.818792	0.981936	1	2451	0.533411	1.46281	0.0645161	0.176859	1	3364	NO	NO	NA	NA	NA	NA
REACTOME_EGFR_DOWNREGULATION	21	0.439301	1.17229	0.265082	0.504079	1	340	0.48673	1.46277	0.0723404	0.176613	1	1840	NO	NO	NA	NA	NA	NA
PID_SYNDECAN_2_PATHWAY	24	0.278976	0.7635	0.767521	0.956911	1	882	0.47221	1.46277	0.0669546	0.176318	1	1376	NO	NO	NA	NA	NA	NA
WP_IL2_SIGNALING_PATHWAY	42	0.411059	1.28446	0.143791	0.377411	1	1522	0.41861	1.46226	0.0351648	0.176615	1	2119	NO	NO	NA	NA	NA	NA
RUIZ_TNC_TARGETS_DN	120	0.3537	1.30516	0.0674663	0.360388	1	2516	0.33862	1.46212	0.0183908	0.176475	1	2207	NO	NO	NA	NA	NA	NA
SUBTIL_PROGESTIN_TARGETS	28	0.431993	1.24191	0.175725	0.425109	1	2530	0.467114	1.46181	0.0627803	0.176558	1	1769	NO	NO	NA	NA	NA	NA
WP_SIGNALING_OF_HEPATOCYTE_GROWTH_FACTOR_RECEPTOR	32	0.343127	1.01211	0.4375	0.69456	1	2677	0.452423	1.46152	0.0400844	0.176612	1	2381	NO	NO	NA	NA	NA	NA
PID_INTEGRIN_A4B1_PATHWAY	29	0.303699	0.85121	0.684397	0.88553	1	1575	0.463439	1.46138	0.0470852	0.176464	1	2964	NO	NO	NA	NA	NA	NA
PID_MYC_ACTIV_PATHWAY	73	0.533983	1.79505	0	0.0380488	0.994	2140	0.376427	1.4594	0.0269058	0.178517	1	3439	NO	NO	NA	NA	NA	NA
RICKMAN_TUMOR_DIFFERENTIATED_MODERATELY_VS_POORLY_DN	15	0.380555	0.936945	0.536122	0.786602	1	669	0.530217	1.45868	0.0595745	0.179157	1	3810	NO	NO	NA	NA	NA	NA
REACTOME_REGULATED_NECROSIS	51	0.28355	0.91165	0.596315	0.817746	1	1758	0.396761	1.45818	0.0331858	0.179426	1	1837	NO	NO	NA	NA	NA	NA
REACTOME_NUCLEAR_IMPORT_OF_REV_PROTEIN	32	0.484669	1.41276	0.068662	0.247713	1	3952	0.441763	1.45818	0.0388769	0.179131	1	3618	NO	NO	NA	NA	NA	NA
REACTOME_DEADENYLATION_OF_MRNA	22	0.332771	0.900735	0.619932	0.834531	1	1106	0.481539	1.45777	0.0504386	0.179272	1	2836	NO	NO	NA	NA	NA	NA
REACTOME_MAP2K_AND_MAPK_ACTIVATION	34	0.372801	1.08829	0.320405	0.59936	1	2754	0.434198	1.45752	0.036961	0.179226	1	2142	NO	NO	NA	NA	NA	NA
REACTOME_SIGNALING_BY_ERBB2_IN_CANCER	17	-0.288538	-0.778152	0.778509	0.975812	1	2237	0.52518	1.45736	0.0753138	0.179135	1	1501	NO	NO	NA	NA	NA	NA
TIAN_TNF_SIGNALING_NOT_VIA_NFKB	18	0.744977	1.91897	0.00178571	0.012957	0.61	636	0.509182	1.45673	0.053719	0.1796	1	2563	NO	NO	NA	NA	NA	NA
PID_AP1_PATHWAY	53	0.563751	1.82468	0	0.0325781	0.975	736	0.400666	1.45659	0.0347826	0.179472	1	2645	NO	NO	NA	NA	NA	NA
DESERT_STEM_CELL_HEPATOCELLULAR_CARCINOMA_SUBCLASS_UP	201	0.355399	1.39061	0.0122283	0.265419	1	1641	0.320282	1.45629	0.00243309	0.179506	1	2885	NO	NO	NA	NA	NA	NA
SMIRNOV_CIRCULATING_ENDOTHELIOCYTES_IN_CANCER_UP	120	0.447115	1.65378	0	0.0859698	1	1380	0.341621	1.45606	0.0145278	0.179471	1	2588	NO	NO	NA	NA	NA	NA
KAAB_FAILED_HEART_VENTRICLE_DN	28	0.383539	1.09099	0.33871	0.598435	1	2718	0.455176	1.45531	0.0443038	0.1801	1	1530	NO	NO	NA	NA	NA	NA
HASLINGER_B_CLL_WITH_11Q23_DELETION	19	0.264009	0.70284	0.838998	0.989843	1	1298	0.500329	1.45374	0.0782241	0.181738	1	5069	NO	NO	NA	NA	NA	NA
PID_TNF_PATHWAY	44	0.374435	1.16963	0.218241	0.508713	1	1007	0.4139	1.4516	0.0426439	0.184026	1	3414	NO	NO	NA	NA	NA	NA
WP_TGFBETA_RECEPTOR_SIGNALLING_IN_SKELETAL_DYSPLASIAS	47	0.383589	1.22155	0.174917	0.449805	1	1268	0.409481	1.45146	0.0487805	0.183898	1	813	NO	NO	NA	NA	NA	NA
FALVELLA_SMOKERS_WITH_LUNG_CANCER	58	0.497559	1.63836	0.00157233	0.0921757	1	1637	0.394049	1.45101	0.0455531	0.184163	1	3615	NO	NO	NA	NA	NA	NA
KOKKINAKIS_METHIONINE_DEPRIVATION_96HR_UP	93	0.280742	0.98488	0.449925	0.732032	1	1704	0.352617	1.45051	0.0261438	0.184489	1	1619	NO	NO	NA	NA	NA	NA
KEGG_SPHINGOLIPID_METABOLISM	29	0.647258	1.85675	0.00164745	0.0254011	0.901	2011	0.45581	1.45035	0.0665189	0.184396	1	1634	NO	NO	NA	NA	NA	NA
RODRIGUES_THYROID_CARCINOMA_DN	60	0.416854	1.36562	0.0757825	0.29135	1	1134	0.379984	1.45029	0.0286976	0.184197	1	2907	NO	NO	NA	NA	NA	NA
LAU_APOPTOSIS_CDKN2A_UP	54	0.343896	1.1273	0.267742	0.558934	1	2077	0.392333	1.44989	0.0320513	0.184373	1	4051	NO	NO	NA	NA	NA	NA
KEGG_GAP_JUNCTION	52	-0.257	-0.905452	0.6313	0.855629	1	2985	0.39589	1.4494	0.0340136	0.184685	1	3709	NO	NO	NA	NA	NA	NA
MARKEY_RB1_ACUTE_LOF_DN	178	0.421326	1.6328	0.00142248	0.0946529	1	1231	0.317991	1.44913	0	0.184685	1	1654	NO	NO	NA	NA	NA	NA
JINESH_BLEBBISHIELD_TRANSFORMED_STEM_CELL_SPHERES_DN	231	0.377436	1.50851	0.00539084	0.172234	1	3097	0.312241	1.44811	0.00232558	0.185618	1	2376	NO	NO	NA	NA	NA	NA
SEIDEN_MET_SIGNALING	18	0.526287	1.35363	0.107273	0.303377	1	3266	0.515775	1.44782	0.0612691	0.185701	1	3827	NO	NO	NA	NA	NA	NA
ELVIDGE_HYPOXIA_DN	128	0.427375	1.57253	0.00714286	0.130139	1	2570	0.343242	1.44749	0.0136674	0.18584	1	3442	NO	NO	NA	NA	NA	NA
PODAR_RESPONSE_TO_ADAPHOSTIN_UP	132	0.451675	1.67474	0	0.0801408	1	1408	0.334419	1.44746	0.0162037	0.185577	1	1867	NO	NO	NA	NA	NA	NA
CROONQUIST_STROMAL_STIMULATION_UP	36	0.5695	1.67943	0.00508475	0.0774247	1	1397	0.420255	1.44691	0.0472973	0.185991	1	2503	NO	NO	NA	NA	NA	NA
DACOSTA_UV_RESPONSE_VIA_ERCC3_XPCS_UP	21	0.563849	1.50725	0.0423729	0.173071	1	984	0.479768	1.44628	0.0654397	0.186428	1	2619	NO	NO	NA	NA	NA	NA
BIOCARTA_TID_PATHWAY	16	-0.193054	-0.524875	0.97619	1	1	503	0.533755	1.44572	0.0730089	0.186827	1	1530	NO	NO	NA	NA	NA	NA
REACTOME_GLYCOLYSIS	60	0.396029	1.31358	0.0790323	0.3511	1	4075	0.379368	1.44511	0.0259434	0.187226	1	3618	NO	NO	NA	NA	NA	NA
WP_ENDOPLASMIC_RETICULUM_STRESS_RESPONSE_IN_CORONAVIRUS_INFECTION	37	0.423153	1.26812	0.156766	0.392739	1	3338	0.43028	1.44418	0.0530786	0.188153	1	3602	NO	NO	NA	NA	NA	NA
BIOCARTA_NFAT_PATHWAY	36	0.34825	1.04519	0.367279	0.650887	1	732	0.422676	1.44396	0.0295983	0.188103	1	2964	NO	NO	NA	NA	NA	NA
REACTOME_ACTIVATION_OF_THE_MRNA_UPON_BINDING_OF_THE_CAP_BINDING_COMPLEX_AND_EIFS_AND_SUBSEQUENT_BINDING_TO_43S	59	0.440728	1.43862	0.0325077	0.23063	1	2140	0.376847	1.44367	0.037037	0.188156	1	3370	NO	NO	NA	NA	NA	NA
REACTOME_FORMATION_OF_THE_BETA_CATENIN_TCF_TRANSACTIVATING_COMPLEX	29	0.28288	0.80282	0.741135	0.929755	1	1394	0.441484	1.44359	0.0381356	0.187953	1	2838	NO	NO	NA	NA	NA	NA
TARTE_PLASMA_CELL_VS_PLASMABLAST_DN	287	0.325381	1.3208	0.0310479	0.341298	1	2879	0.302751	1.44261	0	0.188953	1	3741	NO	NO	NA	NA	NA	NA
BLANCO_MELO_COVID19_SARS_COV_2_POS_PATIENT_LUNG_TISSUE_UP	76	0.439835	1.50036	0.0173228	0.17844	1	1294	0.365025	1.44207	0.0252294	0.1893	1	1283	NO	NO	NA	NA	NA	NA
WP_SMALL_CELL_LUNG_CANCER	76	0.238717	0.824652	0.79661	0.909182	1	1912	0.365826	1.44136	0.0230947	0.18987	1	1890	NO	NO	NA	NA	NA	NA
NIKOLSKY_BREAST_CANCER_12Q13_Q21_AMPLICON	35	0.294163	0.861966	0.673534	0.875197	1	2682	0.43096	1.4409	0.0538117	0.190218	1	2768	NO	NO	NA	NA	NA	NA
REACTOME_SIGNALING_BY_PTK6	40	0.321989	0.980719	0.46543	0.733072	1	2810	0.415278	1.44033	0.0321199	0.190637	1	1139	NO	NO	NA	NA	NA	NA
WP_BRAINDERIVED_NEUROTROPHIC_FACTOR_BDNF_SIGNALING_PATHWAY	115	0.288533	1.05543	0.338415	0.63882	1	1034	0.339349	1.44011	0.0186047	0.190333	1	4060	NO	NO	NA	NA	NA	NA
SMIRNOV_RESPONSE_TO_IR_6HR_DN	102	0.395485	1.43169	0.0286145	0.238189	1	1162	0.34949	1.43993	0.0120192	0.190266	1	2086	NO	NO	NA	NA	NA	NA
REACTOME_STIMULI_SENSING_CHANNELS	52	0.559923	1.82675	0	0.0327082	0.972	1075	0.397944	1.4399	0.0376106	0.190006	1	1447	NO	NO	NA	NA	NA	NA
CHEOK_RESPONSE_TO_MERCAPTOPURINE_AND_HD_MTX_DN	23	0.441627	1.1829	0.232682	0.491473	1	2385	0.46776	1.43945	0.0637363	0.19021	1	1764	NO	NO	NA	NA	NA	NA
WP_LNCRNA_INVOLVEMENT_IN_CANONICAL_WNT_SIGNALING_AND_COLORECTAL_CANCER	58	0.348077	1.14364	0.241158	0.538805	1	1403	0.384708	1.43857	0.0260304	0.191102	1	3733	NO	NO	NA	NA	NA	NA
REACTOME_COSTIMULATION_BY_THE_CD28_FAMILY	68	0.539646	1.82933	0	0.0324925	0.967	1104	0.375813	1.43852	0.0175055	0.190865	1	1744	NO	NO	NA	NA	NA	NA
UDAYAKUMAR_MED1_TARGETS_DN	197	0.281647	1.10177	0.261808	0.585558	1	1754	0.314983	1.43789	0.00223714	0.191355	1	3063	NO	NO	NA	NA	NA	NA
REACTOME_B_WICH_COMPLEX_POSITIVELY_REGULATES_RRNA_EXPRESSION	28	0.406422	1.15607	0.26455	0.521968	1	3752	0.442982	1.43678	0.0665236	0.192433	1	5701	NO	NO	NA	NA	NA	NA
PID_TCPTP_PATHWAY	35	0.327308	0.967685	0.491349	0.750411	1	622	0.432701	1.43543	0.0609481	0.194047	1	4252	NO	NO	NA	NA	NA	NA
HIRSCH_CELLULAR_TRANSFORMATION_SIGNATURE_UP	206	0.400539	1.56337	0.00274725	0.132182	1	2185	0.314242	1.43465	0.00477327	0.194853	1	2102	NO	NO	NA	NA	NA	NA
RASHI_NFKB1_TARGETS	17	0.266431	0.669188	0.895221	0.996691	1	2095	0.514109	1.43434	0.0835214	0.194892	1	3339	NO	NO	NA	NA	NA	NA
STARK_HYPPOCAMPUS_22Q11_DELETION_UP	42	0.350266	1.05832	0.361953	0.635691	1	1504	0.406569	1.43412	0.04	0.194869	1	3272	NO	NO	NA	NA	NA	NA
WP_MIRNAS_INVOLVED_IN_DNA_DAMAGE_RESPONSE	17	0.329305	0.851441	0.641304	0.885441	1	1160	0.509662	1.43383	0.0644444	0.194882	1	1216	NO	NO	NA	NA	NA	NA
SMID_BREAST_CANCER_BASAL_UP	371	0.337959	1.39557	0.00609756	0.26253	1	1821	0.290986	1.43383	0.00260417	0.194602	1	2374	NO	NO	NA	NA	NA	NA
WP_NCRNAS_INVOLVED_IN_WNT_SIGNALING_IN_HEPATOCELLULAR_CARCINOMA	53	0.36853	1.18566	0.214863	0.48739	1	1403	0.387039	1.43381	0.0372807	0.194323	1	3733	NO	NO	NA	NA	NA	NA
REACTOME_PI_METABOLISM	73	-0.249011	-0.942616	0.592179	0.804717	1	2488	0.368987	1.43366	0.0333333	0.194215	1	2479	NO	NO	NA	NA	NA	NA
REACTOME_RHOF_GTPASE_CYCLE	39	0.320869	0.975507	0.510815	0.740524	1	896	0.416961	1.43305	0.0583153	0.194727	1	2061	NO	NO	NA	NA	NA	NA
WP_CHOLESTEROL_BIOSYNTHESIS_PATHWAY	15	0.748906	1.83667	0.00187266	0.030709	0.948	2439	0.524998	1.43239	0.0694737	0.195288	1	4482	NO	NO	NA	NA	NA	NA
DEN_INTERACT_WITH_LCA5	24	0.578834	1.59663	0.0299625	0.11595	1	4053	0.469805	1.43198	0.0613108	0.195542	1	3368	NO	NO	NA	NA	NA	NA
REACTOME_NEGATIVE_REGULATION_OF_FGFR1_SIGNALING	17	0.368571	0.958969	0.511712	0.763171	1	622	0.505633	1.43159	0.0790598	0.195735	1	1840	NO	NO	NA	NA	NA	NA
REACTOME_SPHINGOLIPID_METABOLISM	63	0.507778	1.70609	0	0.0658322	1	2011	0.372246	1.43115	0.0223714	0.195917	1	3083	NO	NO	NA	NA	NA	NA
WANG_SMARCE1_TARGETS_DN	280	0.395158	1.59129	0	0.118315	1	3589	0.300432	1.43114	0	0.195638	1	3150	NO	NO	NA	NA	NA	NA
WP_TRANSLATION_FACTORS	48	0.567248	1.79604	0	0.0379265	0.994	3314	0.396548	1.43089	0.0508083	0.195634	1	3615	NO	NO	NA	NA	NA	NA
WP_APOPTOSISRELATED_NETWORK_DUE_TO_ALTERED_NOTCH3_IN_OVARIAN_CANCER	50	0.394232	1.24674	0.1563	0.421203	1	2384	0.399327	1.43051	0.0461216	0.195737	1	1884	NO	NO	NA	NA	NA	NA
WP_PDGF_PATHWAY	38	0.294206	0.897577	0.625202	0.838278	1	3087	0.414757	1.43042	0.0473118	0.19555	1	5300	NO	NO	NA	NA	NA	NA
QI_HYPOXIA	101	0.435838	1.5721	0.00904977	0.130303	1	2122	0.348181	1.4289	0.0179372	0.197206	1	3017	NO	NO	NA	NA	NA	NA
REACTOME_CELL_CELL_COMMUNICATION	72	0.337889	1.13761	0.261206	0.5474	1	1265	0.370775	1.42873	0.02537	0.197157	1	2901	NO	NO	NA	NA	NA	NA
REACTOME_L1CAM_INTERACTIONS	76	0.379016	1.30311	0.0972887	0.361949	1	1885	0.364414	1.42799	0.0162413	0.197744	1	2493	NO	NO	NA	NA	NA	NA
BIOCARTA_MTOR_PATHWAY	21	0.356669	0.954254	0.515947	0.767835	1	3301	0.48064	1.42797	0.0770925	0.197467	1	3370	NO	NO	NA	NA	NA	NA
RASHI_RESPONSE_TO_IONIZING_RADIATION_1	31	0.499234	1.46435	0.0606061	0.2091	1	1039	0.429669	1.42776	0.0680851	0.197463	1	2972	NO	NO	NA	NA	NA	NA
GAVIN_FOXP3_TARGETS_CLUSTER_P7	70	0.439084	1.48949	0.0234742	0.189377	1	2274	0.372837	1.42752	0.0267857	0.19749	1	2872	NO	NO	NA	NA	NA	NA
GUO_HEX_TARGETS_UP	57	0.389071	1.27	0.13141	0.390426	1	408	0.384656	1.42733	0.0359551	0.19743	1	4921	NO	NO	NA	NA	NA	NA
FINAK_BREAST_CANCER_SDPP_SIGNATURE	15	0.767849	1.87725	0.00185874	0.020279	0.817	958	0.521177	1.4271	0.0744681	0.197385	1	327	NO	NO	NA	NA	NA	NA
SCHAEFFER_PROSTATE_DEVELOPMENT_6HR_DN	377	0.230788	0.957261	0.578431	0.763653	1	2917	0.291506	1.42706	0	0.19714	1	3584	NO	NO	NA	NA	NA	NA
REACTOME_TP53_REGULATES_TRANSCRIPTION_OF_CELL_CYCLE_GENES	45	-0.262586	-0.909368	0.607792	0.850885	1	3395	0.404322	1.42688	0.0484211	0.197052	1	2703	NO	NO	NA	NA	NA	NA
HOLLERN_SOLID_NODULAR_BREAST_TUMOR_DN	19	0.287352	0.741935	0.79078	0.969186	1	2252	0.490228	1.42664	0.0829876	0.197062	1	2958	NO	NO	NA	NA	NA	NA
WEST_ADRENOCORTICAL_TUMOR_UP	270	0.317014	1.27465	0.0402075	0.388054	1	2456	0.300407	1.42637	0.00257732	0.197072	1	4520	NO	NO	NA	NA	NA	NA
GAUSSMANN_MLL_AF4_FUSION_TARGETS_E_UP	52	0.42843	1.35328	0.0808241	0.30191	1	1121	0.390147	1.42575	0.0476191	0.19762	1	481	NO	NO	NA	NA	NA	NA
SENGUPTA_NASOPHARYNGEAL_CARCINOMA_WITH_LMP1_UP	273	0.330532	1.3265	0.0325407	0.334025	1	2211	0.301983	1.42547	0	0.197676	1	3327	NO	NO	NA	NA	NA	NA
VALK_AML_CLUSTER_11	30	0.462503	1.35355	0.0975207	0.303112	1	2164	0.438359	1.42476	0.0817204	0.198313	1	2503	NO	NO	NA	NA	NA	NA
WP_FGFR3_SIGNALLING_IN_CHONDROCYTE_PROLIFERATION_AND_TERMINAL_DIFFERENTIATION	21	0.313147	0.853458	0.631399	0.884062	1	3275	0.48563	1.42392	0.0729167	0.199119	1	2288	NO	NO	NA	NA	NA	NA
MELLMAN_TUT1_TARGETS_DN	39	-0.3407	-1.15168	0.210526	0.56837	1	601	0.411105	1.42369	0.0544218	0.199118	1	736	NO	NO	NA	NA	NA	NA
HENDRICKS_SMARCA4_TARGETS_DN	27	0.581187	1.64659	0.0168919	0.089949	1	1465	0.450545	1.4236	0.0548246	0.198947	1	3919	NO	NO	NA	NA	NA	NA
SUNG_METASTASIS_STROMA_UP	74	0.316096	1.07582	0.356698	0.612666	1	2048	0.362988	1.42343	0.0398323	0.198885	1	3562	NO	NO	NA	NA	NA	NA
MEISSNER_BRAIN_HCP_WITH_H3K4ME3_AND_H3K27ME3	479	-0.288637	-1.3857	0	0.389658	1	2113	0.284437	1.42275	0	0.199498	1	1703	NO	NO	NA	NA	NA	NA
GOLDRATH_ANTIGEN_RESPONSE	305	0.374689	1.53054	0.00126103	0.153568	1	987	0.297663	1.42256	0	0.199475	1	1948	NO	NO	NA	NA	NA	NA
GROSS_ELK3_TARGETS_DN	24	0.72526	1.92714	0.00172712	0.0120796	0.562	1258	0.460143	1.42139	0.08742	0.200762	1	945	NO	NO	NA	NA	NA	NA
KIM_LRRC3B_TARGETS	26	0.591361	1.6657	0.0122164	0.0835356	1	1825	0.461755	1.42089	0.0672646	0.201095	1	1257	NO	NO	NA	NA	NA	NA
LEE_DOUBLE_POLAR_THYMOCYTE	21	0.43567	1.17399	0.245318	0.503023	1	1617	0.476656	1.42006	0.0707965	0.201856	1	1429	NO	NO	NA	NA	NA	NA
PID_ERBB1_RECEPTOR_PROXIMAL_PATHWAY	32	0.227091	0.665757	0.922559	0.99788	1	3322	0.432436	1.41995	0.0545073	0.201725	1	4715	NO	NO	NA	NA	NA	NA
REACTOME_SEALING_OF_THE_NUCLEAR_ENVELOPE_NE_BY_ESCRT_III	23	0.310415	0.847821	0.670628	0.887839	1	4122	0.462481	1.41929	0.0718954	0.202236	1	3092	NO	NO	NA	NA	NA	NA
REACTOME_DISASSEMBLY_OF_THE_DESTRUCTION_COMPLEX_AND_RECRUITMENT_OF_AXIN_TO_THE_MEMBRANE	26	0.275354	0.75896	0.812937	0.959696	1	375	0.453916	1.4188	0.059448	0.202518	1	2690	NO	NO	NA	NA	NA	NA
WP_STING_PATHWAY_IN_KAWASAKILIKE_DISEASE_AND_COVID19	15	0.531162	1.29634	0.176245	0.368447	1	1007	0.531272	1.41826	0.0675105	0.202925	1	1294	NO	NO	NA	NA	NA	NA
HERNANDEZ_MITOTIC_ARREST_BY_DOCETAXEL_1_DN	27	-0.214358	-0.656752	0.92126	1	1	3902	0.450111	1.41796	0.0554324	0.203002	1	2368	NO	NO	NA	NA	NA	NA
MARTENS_TRETINOIN_RESPONSE_UP	230	0.329751	1.30826	0.036193	0.358174	1	1452	0.301581	1.41789	0	0.202806	1	1334	NO	NO	NA	NA	NA	NA
REACTOME_MUSCLE_CONTRACTION	89	-0.282972	-1.10763	0.237342	0.613214	1	1805	0.355955	1.41684	0.0244989	0.204	1	1938	NO	NO	NA	NA	NA	NA
HELLER_HDAC_TARGETS_DN	235	0.431774	1.70985	0	0.0655344	1	2074	0.302887	1.41656	0.0074813	0.204103	1	3214	NO	NO	NA	NA	NA	NA
REACTOME_EPHRIN_SIGNALING	16	0.578414	1.44952	0.080292	0.220055	1	1575	0.501142	1.41655	0.0811966	0.203824	1	2754	NO	NO	NA	NA	NA	NA
JECHLINGER_EPITHELIAL_TO_MESENCHYMAL_TRANSITION_DN	44	0.575584	1.79669	0	0.0382363	0.993	1164	0.406159	1.41498	0.0424628	0.205494	1	888	NO	NO	NA	NA	NA	NA
REACTOME_NS1_MEDIATED_EFFECTS_ON_HOST_PATHWAYS	38	0.443528	1.34655	0.11204	0.311206	1	3952	0.419874	1.41483	0.0609481	0.205374	1	3618	NO	NO	NA	NA	NA	NA
BONCI_TARGETS_OF_MIR15A_AND_MIR16_1	67	0.317877	1.07745	0.333333	0.610635	1	1903	0.370672	1.41446	0.0376471	0.205548	1	2412	NO	NO	NA	NA	NA	NA
PID_ERBB1_INTERNALIZATION_PATHWAY	35	-0.200558	-0.649569	0.969048	1	1	2379	0.43006	1.4144	0.0900474	0.205344	1	4484	NO	NO	NA	NA	NA	NA
REACTOME_INTRACELLULAR_SIGNALING_BY_SECOND_MESSENGERS	249	0.276138	1.10854	0.225033	0.578718	1	1160	0.303257	1.41428	0.00722892	0.205215	1	3398	NO	NO	NA	NA	NA	NA
RODWELL_AGING_KIDNEY_NO_BLOOD_UP	121	0.285677	1.04665	0.382824	0.648825	1	2130	0.333834	1.41262	0.0272727	0.207134	1	2085	NO	NO	NA	NA	NA	NA
PILON_KLF1_TARGETS_UP	296	0.255173	1.04094	0.343629	0.655119	1	3239	0.294051	1.41195	0.00240964	0.207724	1	2984	NO	NO	NA	NA	NA	NA
MARSON_FOXP3_CORE_DIRECT_TARGETS	18	0.619211	1.56526	0.0289855	0.132344	1	3267	0.490888	1.41134	0.0799136	0.208258	1	1813	NO	NO	NA	NA	NA	NA
KONDO_PROSTATE_CANCER_WITH_H3K27ME3	40	0.509962	1.56519	0.0260586	0.132069	1	962	0.410397	1.41031	0.0417582	0.20933	1	1417	NO	NO	NA	NA	NA	NA
TURASHVILI_BREAST_LOBULAR_CARCINOMA_VS_DUCTAL_NORMAL_UP	37	0.426199	1.26803	0.171429	0.39206	1	961	0.413579	1.40997	0.0604027	0.209503	1	3513	NO	NO	NA	NA	NA	NA
GENTILE_UV_RESPONSE_CLUSTER_D2	32	0.394799	1.16672	0.248696	0.512002	1	3420	0.434889	1.40987	0.0708155	0.209321	1	2855	NO	NO	NA	NA	NA	NA
ABE_VEGFA_TARGETS_2HR	22	0.599246	1.60623	0.0278261	0.109384	1	1456	0.473414	1.40886	0.0920771	0.210246	1	1396	NO	NO	NA	NA	NA	NA
REACTOME_TRANSCRIPTIONAL_REGULATION_OF_GRANULOPOIESIS	25	0.409467	1.13114	0.295972	0.554867	1	1204	0.448661	1.4076	0.0618102	0.211675	1	1413	NO	NO	NA	NA	NA	NA
REACTOME_SELECTIVE_AUTOPHAGY	65	0.314484	1.05867	0.371611	0.635621	1	3668	0.368002	1.40722	0.0361991	0.211545	1	3368	NO	NO	NA	NA	NA	NA
REACTOME_TRANSFERRIN_ENDOCYTOSIS_AND_RECYCLING	22	0.708717	1.90148	0.00181159	0.0158488	0.714	2578	0.472051	1.40692	0.0820399	0.211651	1	3380	NO	NO	NA	NA	NA	NA
KEGG_PHOSPHATIDYLINOSITOL_SIGNALING_SYSTEM	63	-0.279435	-1.03533	0.384196	0.681739	1	3289	0.376083	1.40487	0.0394737	0.2141	1	3760	NO	NO	NA	NA	NA	NA
FLECHNER_PBL_KIDNEY_TRANSPLANT_OK_VS_DONOR_DN	39	0.409218	1.22204	0.183074	0.449132	1	2122	0.411552	1.40276	0.0592105	0.216666	1	2484	NO	NO	NA	NA	NA	NA
SHIN_B_CELL_LYMPHOMA_CLUSTER_3	26	0.407133	1.14315	0.277778	0.539137	1	1465	0.451296	1.4023	0.0858369	0.217034	1	2956	NO	NO	NA	NA	NA	NA
PID_AVB3_INTEGRIN_PATHWAY	47	0.31787	0.980789	0.462617	0.733324	1	972	0.39189	1.40163	0.0461216	0.217662	1	3008	NO	NO	NA	NA	NA	NA
REACTOME_MITOPHAGY	25	0.494221	1.38777	0.0926244	0.266999	1	2103	0.452497	1.40131	0.0797414	0.217832	1	3715	NO	NO	NA	NA	NA	NA
PID_IFNG_PATHWAY	39	-0.199896	-0.663732	0.94402	1	1	3793	0.409541	1.4012	0.0578158	0.217679	1	2596	NO	NO	NA	NA	NA	NA
SCIAN_INVERSED_TARGETS_OF_TP53_AND_TP73_DN	28	0.468098	1.33188	0.121464	0.327881	1	3116	0.446949	1.40074	0.0731183	0.218002	1	3853	NO	NO	NA	NA	NA	NA
REACTOME_ADORA2B_MEDIATED_ANTI_INFLAMMATORY_CYTOKINES_PRODUCTION	47	0.367594	1.16883	0.226667	0.509843	1	1589	0.393486	1.40043	0.0521739	0.218135	1	779	NO	NO	NA	NA	NA	NA
LEIN_ASTROCYTE_MARKERS	20	-0.265305	-0.755204	0.83151	0.981239	1	3332	0.475898	1.40019	0.0861345	0.218168	1	977	NO	NO	NA	NA	NA	NA
GARGALOVIC_RESPONSE_TO_OXIDIZED_PHOSPHOLIPIDS_YELLOW_UP	25	0.458299	1.27234	0.182292	0.391161	1	2514	0.454089	1.39958	0.0691964	0.218646	1	3206	NO	NO	NA	NA	NA	NA
NAKAMURA_ADIPOGENESIS_EARLY_UP	36	0.393342	1.18436	0.219344	0.488804	1	2131	0.408885	1.39912	0.041841	0.218972	1	2212	NO	NO	NA	NA	NA	NA
REACTOME_ANTIVIRAL_MECHANISM_BY_IFN_STIMULATED_GENES	78	0.396026	1.38075	0.0540958	0.271714	1	3738	0.357566	1.39778	0.0391304	0.220514	1	3760	NO	NO	NA	NA	NA	NA
WAMUNYOKOLI_OVARIAN_CANCER_GRADES_1_2_DN	49	0.424645	1.36066	0.0881863	0.296862	1	2012	0.391631	1.39738	0.0479303	0.220746	1	3167	NO	NO	NA	NA	NA	NA
NEWMAN_ERCC6_TARGETS_DN	15	0.494118	1.20941	0.231054	0.459149	1	1826	0.495645	1.39716	0.0974026	0.220783	1	1479	NO	NO	NA	NA	NA	NA
ICHIBA_GRAFT_VERSUS_HOST_DISEASE_35D_DN	24	0.383847	1.0538	0.400356	0.641754	1	3079	0.462467	1.3971	0.0803383	0.220565	1	1885	NO	NO	NA	NA	NA	NA
KEGG_CELL_ADHESION_MOLECULES_CAMS	79	0.416512	1.44798	0.0376176	0.221981	1	852	0.354347	1.39545	0.0503282	0.222609	1	1502	NO	NO	NA	NA	NA	NA
PID_NOTCH_PATHWAY	46	0.288013	0.897388	0.637138	0.837887	1	1784	0.394775	1.3951	0.0584416	0.222744	1	3256	NO	NO	NA	NA	NA	NA
GERHOLD_ADIPOGENESIS_UP	35	0.543079	1.62275	0.00681431	0.0999793	1	2668	0.415118	1.39488	0.0717391	0.222775	1	2500	NO	NO	NA	NA	NA	NA
REACTOME_PKMTS_METHYLATE_HISTONE_LYSINES	36	0.165633	0.501333	0.996633	1	1	1403	0.415876	1.39463	0.0583153	0.222828	1	4585	NO	NO	NA	NA	NA	NA
REACTOME_SIGNALING_BY_FGFR1	30	0.257926	0.751493	0.816129	0.963316	1	685	0.43553	1.39425	0.0695067	0.222994	1	1840	NO	NO	NA	NA	NA	NA
WEINMANN_ADAPTATION_TO_HYPOXIA_DN	27	0.451813	1.27506	0.173838	0.387608	1	2537	0.438375	1.39356	0.0707547	0.22367	1	2548	NO	NO	NA	NA	NA	NA
RICKMAN_HEAD_AND_NECK_CANCER_F	18	0.357842	0.916522	0.583181	0.810191	1	1512	0.485222	1.39269	0.0945378	0.224668	1	2155	NO	NO	NA	NA	NA	NA
YAO_TEMPORAL_RESPONSE_TO_PROGESTERONE_CLUSTER_10	61	0.445196	1.47812	0.02443	0.196076	1	4068	0.360735	1.39259	0.0398126	0.224475	1	4966	NO	NO	NA	NA	NA	NA
DELACROIX_RAR_TARGETS_UP	27	-0.291209	-0.894634	0.635747	0.867676	1	2956	0.445736	1.39243	0.0794297	0.224423	1	1417	NO	NO	NA	NA	NA	NA
HOWLIN_PUBERTAL_MAMMARY_GLAND	33	0.305465	0.895586	0.609428	0.840424	1	275	0.418393	1.39186	0.0831556	0.224937	1	2058	NO	NO	NA	NA	NA	NA
LANDIS_ERBB2_BREAST_TUMORS_324_UP	122	0.295922	1.08453	0.296296	0.603048	1	3513	0.326173	1.39162	0.00900901	0.225008	1	3204	NO	NO	NA	NA	NA	NA
KYNG_DNA_DAMAGE_DN	142	0.408248	1.54883	0.00829876	0.143623	1	1610	0.314624	1.39095	0.0207373	0.225541	1	2552	NO	NO	NA	NA	NA	NA
BILD_SRC_ONCOGENIC_SIGNATURE	47	0.424152	1.33808	0.095	0.320133	1	2025	0.392742	1.39086	0.0709382	0.225375	1	2609	NO	NO	NA	NA	NA	NA
BOQUEST_STEM_CELL_UP	108	-0.274717	-1.10639	0.228758	0.614033	1	1694	0.338628	1.39071	0.0411899	0.225293	1	1562	NO	NO	NA	NA	NA	NA
WP_FACTORS_AND_PATHWAYS_AFFECTING_INSULINLIKE_GROWTH_FACTOR_IGF1AKT_SIGNALING	30	0.312749	0.894948	0.619792	0.841516	1	1512	0.433249	1.39068	0.0827887	0.225028	1	2938	NO	NO	NA	NA	NA	NA
REACTOME_INTERACTIONS_OF_REV_WITH_HOST_CELLULAR_PROTEINS	35	0.493895	1.47889	0.0496575	0.195405	1	3952	0.41571	1.39049	0.0722611	0.224997	1	3618	NO	NO	NA	NA	NA	NA
REACTOME_INTERLEUKIN_12_SIGNALING	40	0.302545	0.925438	0.567613	0.798606	1	4463	0.397759	1.39039	0.0682819	0.224811	1	4764	NO	NO	NA	NA	NA	NA
XU_HGF_SIGNALING_NOT_VIA_AKT1_6HR	20	0.375102	0.983053	0.474336	0.731379	1	3423	0.474366	1.38935	0.0897155	0.225915	1	1861	NO	NO	NA	NA	NA	NA
PID_WNT_CANONICAL_PATHWAY	18	0.424024	1.08137	0.384211	0.606416	1	689	0.481279	1.38915	0.09375	0.225595	1	2690	NO	NO	NA	NA	NA	NA
KEGG_RENAL_CELL_CARCINOMA	60	-0.239654	-0.88201	0.697143	0.883391	1	809	0.362973	1.3889	0.0422222	0.225668	1	4517	NO	NO	NA	NA	NA	NA
TAKEDA_TARGETS_OF_NUP98_HOXA9_FUSION_8D_UP	87	0.533714	1.88331	0	0.018856	0.784	1840	0.342901	1.38861	0.0222772	0.225771	1	3059	NO	NO	NA	NA	NA	NA
LEE_LIVER_CANCER_DENA_UP	38	0.530768	1.62042	0.0171821	0.100509	1	976	0.400771	1.38809	0.087146	0.226238	1	758	NO	NO	NA	NA	NA	NA
WP_WNT_SIGNALING	74	0.358616	1.23205	0.149618	0.437261	1	1348	0.356115	1.38769	0.0361174	0.226456	1	3733	NO	NO	NA	NA	NA	NA
JEPSEN_SMRT_TARGETS	23	0.60664	1.66057	0.0151771	0.0855477	1	1119	0.469717	1.38699	0.0981211	0.227153	1	1897	NO	NO	NA	NA	NA	NA
KEGG_CYSTEINE_AND_METHIONINE_METABOLISM	23	0.54098	1.47215	0.0582878	0.200754	1	1157	0.457292	1.38684	0.0783898	0.227066	1	2298	NO	NO	NA	NA	NA	NA
REACTOME_SYNTHESIS_OF_PC	20	0.418422	1.11139	0.333922	0.575692	1	614	0.467558	1.38649	0.10352	0.227255	1	5104	NO	NO	NA	NA	NA	NA
REACTOME_HCMV_INFECTION	85	0.288765	1.0066	0.451562	0.700898	1	4122	0.344177	1.38638	0.0378251	0.227086	1	3312	NO	NO	NA	NA	NA	NA
KEGG_ERBB_SIGNALING_PATHWAY	71	0.190138	0.6446	0.9792	1	1	1426	0.356994	1.3863	0.0490654	0.226925	1	4252	NO	NO	NA	NA	NA	NA
REACTOME_RHOBTB2_GTPASE_CYCLE	23	0.323253	0.871318	0.640288	0.866642	1	2871	0.449865	1.38629	0.0852878	0.226642	1	5214	NO	NO	NA	NA	NA	NA
WELCSH_BRCA1_TARGETS_DN	128	0.400911	1.48761	0.0165165	0.190741	1	2304	0.319548	1.38627	0.0219512	0.226358	1	3644	NO	NO	NA	NA	NA	NA
PARK_TRETINOIN_RESPONSE_AND_RARA_PLZF_FUSION	19	0.495045	1.29032	0.151184	0.37224	1	583	0.470155	1.38501	0.0881057	0.227877	1	1245	NO	NO	NA	NA	NA	NA
HUANG_GATA2_TARGETS_DN	58	0.467142	1.54015	0.0234009	0.146579	1	1328	0.369185	1.38496	0.0533049	0.227665	1	2063	NO	NO	NA	NA	NA	NA
HUTTMANN_B_CLL_POOR_SURVIVAL_DN	52	0.345454	1.08522	0.329983	0.602975	1	848	0.380458	1.38486	0.0540541	0.22748	1	2933	NO	NO	NA	NA	NA	NA
REACTOME_SIGNALING_BY_NUCLEAR_RECEPTORS	184	0.22991	0.892031	0.707418	0.843256	1	2897	0.306973	1.38467	0.0119904	0.227483	1	2883	NO	NO	NA	NA	NA	NA
SAKAI_CHRONIC_HEPATITIS_VS_LIVER_CANCER_UP	78	0.34646	1.20291	0.18124	0.465652	1	3266	0.355937	1.3844	0.0544662	0.2276	1	5024	NO	NO	NA	NA	NA	NA
OKUMURA_INFLAMMATORY_RESPONSE_LPS	129	0.39792	1.47723	0.00998574	0.196871	1	2837	0.320694	1.38373	0.0203046	0.228194	1	2141	NO	NO	NA	NA	NA	NA
WP_CHOLESTEROL_METABOLISM_INCLUDES_BOTH_BLOCH_AND_KANDUTSCHRUSSELL_PATHWAYS	39	0.501877	1.48411	0.044702	0.19222	1	2439	0.397229	1.38325	0.0551724	0.228672	1	3017	NO	NO	NA	NA	NA	NA
REACTOME_ANTIGEN_PRESENTATION_FOLDING_ASSEMBLY_AND_PEPTIDE_LOADING_OF_CLASS_I_MHC	25	0.352571	0.983022	0.477954	0.731046	1	4954	0.451929	1.38293	0.08125	0.228819	1	4929	NO	NO	NA	NA	NA	NA
ZHANG_ANTIVIRAL_RESPONSE_TO_RIBAVIRIN_DN	38	0.484357	1.44686	0.0544554	0.222347	1	967	0.409523	1.38203	0.0657895	0.229905	1	2249	NO	NO	NA	NA	NA	NA
REACTOME_NEPHRIN_FAMILY_INTERACTIONS	18	0.23539	0.597228	0.95438	1	1	4013	0.492155	1.38155	0.102345	0.230231	1	2882	NO	NO	NA	NA	NA	NA
OUYANG_PROSTATE_CANCER_MARKERS	15	0.423332	1.04106	0.415896	0.655652	1	1668	0.511823	1.38144	0.0995575	0.230111	1	1040	NO	NO	NA	NA	NA	NA
KORKOLA_YOLK_SAC_TUMOR_UP	19	0.633552	1.64736	0.0228471	0.0896432	1	1146	0.47583	1.38063	0.100446	0.230908	1	3367	NO	NO	NA	NA	NA	NA
GAL_LEUKEMIC_STEM_CELL_DN	154	0.294428	1.12937	0.223776	0.557644	1	702	0.311089	1.38058	0.0189573	0.230671	1	2207	NO	NO	NA	NA	NA	NA
FULCHER_INFLAMMATORY_RESPONSE_LECTIN_VS_LPS_UP	469	0.361242	1.54006	0	0.145955	1	2546	0.27936	1.37871	0.00280899	0.233155	1	2791	NO	NO	NA	NA	NA	NA
REACTOME_DOWNSTREAM_SIGNAL_TRANSDUCTION	26	0.284211	0.782114	0.758007	0.943787	1	4013	0.436851	1.37844	0.0940695	0.233271	1	4484	NO	NO	NA	NA	NA	NA
REACTOME_SIGNALLING_TO_ERKS	29	0.383127	1.10004	0.333904	0.5882	1	3932	0.426917	1.37834	0.0825893	0.23314	1	4115	NO	NO	NA	NA	NA	NA
IKEDA_MIR1_TARGETS_UP	49	0.278855	0.878485	0.656766	0.86162	1	2518	0.388345	1.37786	0.0666667	0.233569	1	3501	NO	NO	NA	NA	NA	NA
BEGUM_TARGETS_OF_PAX3_FOXO1_FUSION_DN	28	0.542026	1.54526	0.0223752	0.144141	1	2464	0.426246	1.37629	0.08	0.235538	1	443	NO	NO	NA	NA	NA	NA
WP_IL5_SIGNALING_PATHWAY	40	0.288697	0.872619	0.655877	0.866241	1	685	0.399623	1.37621	0.0489978	0.235348	1	2690	NO	NO	NA	NA	NA	NA
BENPORATH_MYC_TARGETS_WITH_EBOX	188	0.396022	1.55939	0.00407609	0.135766	1	2904	0.303714	1.37548	0.00963855	0.236085	1	3518	NO	NO	NA	NA	NA	NA
NUNODA_RESPONSE_TO_DASATINIB_IMATINIB_UP	28	0.412755	1.17693	0.230367	0.500258	1	2223	0.433156	1.37476	0.0941423	0.236844	1	1294	NO	NO	NA	NA	NA	NA
FISCHER_G2_M_CELL_CYCLE	211	-0.243347	-1.08396	0.217899	0.643635	1	2985	0.296349	1.37472	0.00956938	0.236589	1	2808	NO	NO	NA	NA	NA	NA
BIOCARTA_NO1_PATHWAY	17	0.648353	1.65513	0.0134454	0.0866149	1	732	0.497195	1.37461	0.0986547	0.236455	1	586	NO	NO	NA	NA	NA	NA
ZHAN_VARIABLE_EARLY_DIFFERENTIATION_GENES_DN	28	0.409373	1.16257	0.25801	0.516853	1	3463	0.430171	1.3746	0.0947368	0.236181	1	3430	NO	NO	NA	NA	NA	NA
OKAWA_NEUROBLASTOMA_1P36_31_DELETION	16	0.34264	0.856058	0.619666	0.882952	1	2092	0.496573	1.37337	0.0949495	0.237691	1	3027	NO	NO	NA	NA	NA	NA
JINESH_BLEBBISHIELD_TO_IMMUNE_CELL_FUSION_PBSHMS_UP	269	0.308157	1.24411	0.0783055	0.424539	1	2041	0.288205	1.3728	0.00501253	0.238189	1	2905	NO	NO	NA	NA	NA	NA
MOHANKUMAR_HOXA1_TARGETS_UP	324	0.2831	1.1564	0.130982	0.521561	1	3360	0.284891	1.37081	0.00779221	0.24087	1	4159	NO	NO	NA	NA	NA	NA
WP_INTERLEUKIN11_SIGNALING_PATHWAY	41	-0.238239	-0.813831	0.780488	0.949829	1	2360	0.397172	1.37066	0.0691964	0.240789	1	4001	NO	NO	NA	NA	NA	NA
LINDGREN_BLADDER_CANCER_CLUSTER_1_DN	303	-0.235177	-1.09576	0.15942	0.621016	1	2531	0.287754	1.36986	0.00252525	0.241652	1	3430	NO	NO	NA	NA	NA	NA
PID_PI3K_PLC_TRK_PATHWAY	30	0.321645	0.940439	0.505338	0.782542	1	2751	0.425367	1.36986	0.0857143	0.241362	1	2883	NO	NO	NA	NA	NA	NA
CREIGHTON_ENDOCRINE_THERAPY_RESISTANCE_5	357	0.316787	1.29862	0.0148699	0.367219	1	1859	0.281721	1.36967	0	0.24134	1	2824	NO	NO	NA	NA	NA	NA
MEISSNER_NPC_HCP_WITH_H3K4ME3_AND_H3K27ME3	61	0.437665	1.47655	0.0405844	0.196623	1	1650	0.362352	1.3691	0.0560345	0.241867	1	1863	NO	NO	NA	NA	NA	NA
WP_EXERCISEINDUCED_CIRCADIAN_REGULATION	41	0.393453	1.21328	0.179868	0.457131	1	4161	0.39524	1.36901	0.0888383	0.241696	1	4199	NO	NO	NA	NA	NA	NA
REACTOME_SIGNALING_BY_RECEPTOR_TYROSINE_KINASES	368	0.34977	1.45417	0.00125157	0.218004	1	1448	0.28243	1.3689	0.0026178	0.241538	1	2931	NO	NO	NA	NA	NA	NA
PUJANA_BREAST_CANCER_LIT_INT_NETWORK	95	0.222761	0.793881	0.847077	0.93742	1	3087	0.332149	1.36886	0.0396476	0.241306	1	2928	NO	NO	NA	NA	NA	NA
KEGG_DILATED_CARDIOMYOPATHY	48	-0.254266	-0.886963	0.689295	0.874321	1	2990	0.374545	1.36844	0.0698198	0.241566	1	2406	NO	NO	NA	NA	NA	NA
MARTIN_VIRAL_GPCR_SIGNALING_UP	51	0.38661	1.23459	0.173701	0.434106	1	1661	0.375326	1.36805	0.0541761	0.241851	1	2344	NO	NO	NA	NA	NA	NA
REACTOME_TRANSPORT_OF_THE_SLBP_DEPENDANT_MATURE_MRNA	34	0.48559	1.44141	0.0786325	0.227719	1	4018	0.411375	1.36796	0.0864745	0.241675	1	3618	NO	NO	NA	NA	NA	NA
RYAN_MANTLE_CELL_LYMPHOMA_NOTCH_DIRECT_UP	137	0.36889	1.38691	0.0309278	0.268121	1	1102	0.31595	1.36786	0.0182648	0.241539	1	2179	NO	NO	NA	NA	NA	NA
KIM_WT1_TARGETS_12HR_DN	168	0.378268	1.45155	0.0153203	0.219892	1	3623	0.306921	1.36779	0.0118203	0.241342	1	3654	NO	NO	NA	NA	NA	NA
HORIUCHI_WTAP_TARGETS_UP	229	0.433721	1.70958	0	0.0653905	1	2016	0.29617	1.36778	0.00961539	0.241065	1	1957	NO	NO	NA	NA	NA	NA
XU_AKT1_TARGETS_6HR	22	0.538963	1.45118	0.0723104	0.219582	1	2865	0.449956	1.36716	0.103371	0.241633	1	3450	NO	NO	NA	NA	NA	NA
NIKOLSKY_BREAST_CANCER_6P24_P22_AMPLICON	17	0.719176	1.82371	0.0037037	0.0324177	0.975	1111	0.481194	1.36636	0.119306	0.242526	1	2380	NO	NO	NA	NA	NA	NA
TAKEDA_TARGETS_OF_NUP98_HOXA9_FUSION_3D_UP	119	0.347191	1.27609	0.076006	0.387211	1	1825	0.324072	1.36544	0.0207852	0.243588	1	2709	NO	NO	NA	NA	NA	NA
BENPORATH_ES_2	25	0.485097	1.34206	0.123924	0.317217	1	797	0.441629	1.36509	0.0978723	0.243803	1	3535	NO	NO	NA	NA	NA	NA
KASLER_HDAC7_TARGETS_1_DN	15	0.421728	1.06649	0.359779	0.626106	1	631	0.504979	1.36417	0.10307	0.245022	1	869	NO	NO	NA	NA	NA	NA
BLANCO_MELO_COVID19_SARS_COV_2_INFECTION_A594_CELLS_DN	33	0.289926	0.852589	0.700173	0.884652	1	2201	0.414145	1.36414	0.0886598	0.24477	1	1375	NO	NO	NA	NA	NA	NA
PID_PDGFRA_PATHWAY	20	0.264232	0.69207	0.865591	0.993416	1	2762	0.466661	1.36393	0.130621	0.244752	1	5104	NO	NO	NA	NA	NA	NA
RASHI_RESPONSE_TO_IONIZING_RADIATION_2	94	0.287994	1.01703	0.41194	0.689369	1	1558	0.34099	1.36354	0.04038	0.245003	1	1617	NO	NO	NA	NA	NA	NA
KEGG_JAK_STAT_SIGNALING_PATHWAY	96	0.280451	1.00267	0.454942	0.70583	1	1322	0.335916	1.36347	0.0192771	0.244785	1	2596	NO	NO	NA	NA	NA	NA
VALK_AML_WITH_EVI1	15	0.374456	0.937147	0.532443	0.786938	1	3741	0.492777	1.36334	0.112033	0.244653	1	2882	NO	NO	NA	NA	NA	NA
SHIPP_DLBCL_VS_FOLLICULAR_LYMPHOMA_DN	36	0.499804	1.48129	0.0521008	0.193645	1	379	0.405381	1.36319	0.0806452	0.244574	1	1080	NO	NO	NA	NA	NA	NA
BIOCARTA_CSK_PATHWAY	18	0.554465	1.41375	0.101633	0.247793	1	835	0.470442	1.36229	0.116972	0.245644	1	1935	NO	NO	NA	NA	NA	NA
MARTORIATI_MDM4_TARGETS_FETAL_LIVER_DN	414	0.224584	0.944631	0.629131	0.779309	1	3262	0.276031	1.36219	0	0.245515	1	2901	NO	NO	NA	NA	NA	NA
TOOKER_GEMCITABINE_RESISTANCE_DN	104	0.348874	1.25758	0.0983607	0.40687	1	2048	0.327692	1.36196	0.0457516	0.245545	1	3878	NO	NO	NA	NA	NA	NA
BLUM_RESPONSE_TO_SALIRASIB_UP	216	0.483532	1.91435	0	0.0136773	0.634	2906	0.297284	1.36193	0	0.245311	1	3674	NO	NO	NA	NA	NA	NA
REACTOME_HEMOSTASIS	410	-0.237689	-1.1307	0.0752688	0.589154	1	1855	0.27611	1.36113	0	0.246257	1	2964	NO	NO	NA	NA	NA	NA
HUMMERICH_SKIN_CANCER_PROGRESSION_UP	63	0.379938	1.26812	0.127592	0.392306	1	2027	0.35968	1.36066	0.0827586	0.246655	1	2563	NO	NO	NA	NA	NA	NA
REACTOME_NR1H2_AND_NR1H3_MEDIATED_SIGNALING	36	0.236698	0.707813	0.886441	0.987935	1	2673	0.406398	1.36065	0.0859729	0.246367	1	2596	NO	NO	NA	NA	NA	NA
KYNG_ENVIRONMENTAL_STRESS_RESPONSE_UP	43	0.413648	1.27976	0.136442	0.384253	1	2504	0.381527	1.36034	0.0679825	0.246524	1	1739	NO	NO	NA	NA	NA	NA
REACTOME_INTERACTIONS_OF_VPR_WITH_HOST_CELLULAR_PROTEINS	35	0.442058	1.33103	0.110727	0.32865	1	3952	0.404305	1.35992	0.0964912	0.246877	1	3618	NO	NO	NA	NA	NA	NA
RODRIGUES_NTN1_TARGETS_DN	112	0.29848	1.07099	0.323488	0.618354	1	1672	0.32442	1.35866	0.0292135	0.248463	1	2694	NO	NO	NA	NA	NA	NA
PASQUALUCCI_LYMPHOMA_BY_GC_STAGE_UP	225	0.384789	1.54014	0.00134589	0.146237	1	2295	0.294791	1.35857	0.0151133	0.248254	1	3054	NO	NO	NA	NA	NA	NA
REACTOME_CLEC7A_DECTIN_1_SIGNALING	97	0.262611	0.93265	0.58997	0.792582	1	4502	0.32974	1.35857	0.0536913	0.247958	1	4240	NO	NO	NA	NA	NA	NA
KEGG_RIBOSOME	85	0.270063	0.941999	0.548148	0.782505	1	9648	0.337473	1.35746	0.0538642	0.248999	1	9152	NO	NO	NA	NA	NA	NA
REACTOME_EPIGENETIC_REGULATION_OF_GENE_EXPRESSION	82	0.225619	0.797139	0.834862	0.934732	1	3752	0.341384	1.35641	0.0408602	0.250319	1	4585	NO	NO	NA	NA	NA	NA
WP_TCELL_RECEPTOR_AND_COSTIMULATORY_SIGNALING	29	0.39955	1.12496	0.286689	0.561344	1	1007	0.426331	1.35613	0.100213	0.250432	1	2859	NO	NO	NA	NA	NA	NA
REACTOME_P75NTR_SIGNALS_VIA_NF_KB	15	0.635691	1.56757	0.037234	0.132866	1	1325	0.499043	1.35576	0.117271	0.250681	1	4060	NO	NO	NA	NA	NA	NA
YAN_ESCAPE_FROM_ANOIKIS	18	0.482776	1.22709	0.210978	0.443293	1	1188	0.481452	1.35549	0.118609	0.250775	1	3212	NO	NO	NA	NA	NA	NA
KIM_ALL_DISORDERS_OLIGODENDROCYTE_NUMBER_CORR_DN	17	0.255522	0.643417	0.905405	1	1	4238	0.485779	1.35547	0.126087	0.250509	1	4291	NO	NO	NA	NA	NA	NA
REACTOME_G0_AND_EARLY_G1	26	-0.347319	-1.06426	0.353919	0.656557	1	4290	0.431756	1.35516	0.0887446	0.2507	1	4503	NO	NO	NA	NA	NA	NA
MEBARKI_HCC_PROGENITOR_WNT_UP_CTNNB1_DEPENDENT_BLOCKED_BY_FZD8CRD	17	0.519589	1.35255	0.12406	0.30275	1	958	0.485919	1.35318	0.117271	0.253389	1	1942	NO	NO	NA	NA	NA	NA
BIOCARTA_GCR_PATHWAY	15	0.383426	0.949523	0.515371	0.77255	1	1007	0.492672	1.35225	0.130901	0.254525	1	3857	NO	NO	NA	NA	NA	NA
DAIRKEE_CANCER_PRONE_RESPONSE_BPA_E2	93	0.325111	1.15499	0.223765	0.52329	1	3301	0.329775	1.35202	0.0384615	0.254608	1	3922	NO	NO	NA	NA	NA	NA
REACTOME_ION_TRANSPORT_BY_P_TYPE_ATPASES	35	0.353656	1.02851	0.420593	0.674097	1	2458	0.404397	1.35192	0.09375	0.25448	1	1498	NO	NO	NA	NA	NA	NA
ICHIBA_GRAFT_VERSUS_HOST_DISEASE_D7_UP	83	0.288654	1.00952	0.420505	0.697463	1	991	0.337784	1.3516	0.0444965	0.254717	1	1654	NO	NO	NA	NA	NA	NA
TIEN_INTESTINE_PROBIOTICS_6HR_UP	47	0.417094	1.30517	0.124402	0.360822	1	4006	0.372821	1.35116	0.0764192	0.255072	1	4846	NO	NO	NA	NA	NA	NA
OZEN_MIR125B1_TARGETS	21	0.330516	0.87233	0.618056	0.866523	1	2639	0.457097	1.35103	0.0895833	0.254985	1	3370	NO	NO	NA	NA	NA	NA
AMUNDSON_RESPONSE_TO_ARSENITE	189	0.39916	1.55891	0.00273598	0.135231	1	2623	0.298892	1.35098	0.0138568	0.254773	1	2976	NO	NO	NA	NA	NA	NA
BROWNE_HCMV_INFECTION_30MIN_UP	29	0.529107	1.48447	0.0440678	0.192957	1	1039	0.430388	1.35084	0.108511	0.254679	1	2857	NO	NO	NA	NA	NA	NA
LAIHO_COLORECTAL_CANCER_SERRATED_UP	96	0.376638	1.34187	0.0754438	0.317158	1	2984	0.335334	1.3508	0.0452489	0.254461	1	3681	NO	NO	NA	NA	NA	NA
EPPERT_CE_HSC_LSC	27	0.40794	1.15482	0.267361	0.522791	1	1330	0.432725	1.35067	0.104255	0.254331	1	3034	NO	NO	NA	NA	NA	NA
WP_MECP2_AND_ASSOCIATED_RETT_SYNDROME	44	0.285086	0.877645	0.684211	0.861468	1	1796	0.385274	1.3506	0.0754717	0.254127	1	1663	NO	NO	NA	NA	NA	NA
DAWSON_METHYLATED_IN_LYMPHOMA_TCL1	18	0.641669	1.65062	0.0108893	0.0878873	1	1028	0.472188	1.35058	0.116034	0.253852	1	1395	NO	NO	NA	NA	NA	NA
HONMA_DOCETAXEL_RESISTANCE	29	0.475095	1.39	0.104348	0.26527	1	2058	0.421354	1.35049	0.0929752	0.253698	1	4917	NO	NO	NA	NA	NA	NA
PID_FGF_PATHWAY	37	0.4056	1.21581	0.196667	0.456141	1	622	0.395094	1.3497	0.0964361	0.254683	1	1840	NO	NO	NA	NA	NA	NA
STEARMAN_LUNG_CANCER_EARLY_VS_LATE_UP	112	0.27129	0.979895	0.479076	0.734308	1	3255	0.316983	1.34963	0.0264317	0.254485	1	4105	NO	NO	NA	NA	NA	NA
FERNANDEZ_BOUND_BY_MYC	149	0.346421	1.30165	0.0601719	0.362626	1	2095	0.308128	1.34955	0.0146699	0.254325	1	3038	NO	NO	NA	NA	NA	NA
BIOCARTA_VEGF_PATHWAY	25	0.475036	1.34359	0.114583	0.315066	1	3152	0.450303	1.34927	0.126556	0.254434	1	4175	NO	NO	NA	NA	NA	NA
BERTUCCI_MEDULLARY_VS_DUCTAL_BREAST_CANCER_UP	184	0.354306	1.37213	0.0288462	0.283795	1	1846	0.292327	1.34926	0.0101266	0.254154	1	3180	NO	NO	NA	NA	NA	NA
MIKKELSEN_ES_HCP_WITH_H3_UNMETHYLATED	16	0.431501	1.08214	0.376364	0.60705	1	2846	0.485726	1.34884	0.145299	0.254178	1	1813	NO	NO	NA	NA	NA	NA
SMITH_TERT_TARGETS_UP	128	0.418826	1.54815	0.00712251	0.143382	1	3417	0.313382	1.34751	0.0300429	0.25593	1	3128	NO	NO	NA	NA	NA	NA
REACTOME_TRANSMISSION_ACROSS_CHEMICAL_SYNAPSES	134	0.22655	0.837671	0.810271	0.896382	1	2876	0.311825	1.34727	0.0321101	0.256046	1	1392	NO	NO	NA	NA	NA	NA
BOYLAN_MULTIPLE_MYELOMA_D_UP	67	0.456738	1.53575	0.014377	0.149572	1	2808	0.348991	1.34645	0.0437788	0.257023	1	2811	NO	NO	NA	NA	NA	NA
WP_MESODERMAL_COMMITMENT_PATHWAY	95	0.258918	0.929061	0.582723	0.795081	1	1377	0.334298	1.34634	0.0361991	0.256895	1	3141	NO	NO	NA	NA	NA	NA
BIOCARTA_TOB1_PATHWAY	18	-0.384864	-1.0728	0.391863	0.655629	1	13	0.465485	1.34594	0.0993915	0.257235	1	1477	NO	NO	NA	NA	NA	NA
IIZUKA_LIVER_CANCER_PROGRESSION_G1_G2_DN	24	0.291054	0.810691	0.741071	0.921578	1	3963	0.430876	1.34532	0.113786	0.257938	1	3514	NO	NO	NA	NA	NA	NA
KIM_LIVER_CANCER_POOR_SURVIVAL_UP	17	0.550753	1.40074	0.0994475	0.257544	1	1511	0.48055	1.3448	0.13442	0.258465	1	446	NO	NO	NA	NA	NA	NA
BOSCO_TH1_CYTOTOXIC_MODULE	73	0.296907	1.00676	0.443058	0.700888	1	1342	0.344259	1.34458	0.0516432	0.25853	1	1040	NO	NO	NA	NA	NA	NA
WP_ONCOSTATIN_M_SIGNALING_PATHWAY	58	0.404003	1.32243	0.0849057	0.338985	1	1007	0.363219	1.34427	0.0634573	0.258723	1	1786	NO	NO	NA	NA	NA	NA
PANGAS_TUMOR_SUPPRESSION_BY_SMAD1_AND_SMAD5_DN	101	0.442969	1.59663	0.00299401	0.116307	1	2184	0.326478	1.34416	0.0398126	0.258589	1	2062	NO	NO	NA	NA	NA	NA
KEGG_VASCULAR_SMOOTH_MUSCLE_CONTRACTION	60	-0.323492	-1.17813	0.168478	0.551417	1	2958	0.348561	1.34405	0.0487239	0.258445	1	2895	NO	NO	NA	NA	NA	NA
ZHAN_MULTIPLE_MYELOMA_CD1_DN	41	0.389676	1.19948	0.22	0.471121	1	1134	0.387404	1.34394	0.0888383	0.258326	1	2818	NO	NO	NA	NA	NA	NA
AMIT_EGF_RESPONSE_60_MCF10A	32	0.412072	1.22266	0.174873	0.448175	1	93	0.411176	1.34331	0.0903084	0.258946	1	1994	NO	NO	NA	NA	NA	NA
WP_MICRORNAS_IN_CARDIOMYOCYTE_HYPERTROPHY	69	0.303063	1.01652	0.445513	0.69027	1	1007	0.349754	1.34328	0.0612691	0.258686	1	813	NO	NO	NA	NA	NA	NA
PID_FRA_PATHWAY	25	0.517933	1.43109	0.0742754	0.238223	1	2537	0.435054	1.34324	0.111814	0.258458	1	3575	NO	NO	NA	NA	NA	NA
LINSLEY_MIR16_TARGETS	190	0.215707	0.848116	0.821955	0.887605	1	2447	0.292629	1.34192	0.0166271	0.260211	1	2888	NO	NO	NA	NA	NA	NA
PID_E2F_PATHWAY	68	-0.233883	-0.875601	0.704735	0.893416	1	4443	0.347754	1.34158	0.0513393	0.260481	1	3365	NO	NO	NA	NA	NA	NA
LANDIS_ERBB2_BREAST_TUMORS_65_UP	18	0.527079	1.36831	0.115732	0.288454	1	3513	0.473861	1.34141	0.125551	0.260454	1	2440	NO	NO	NA	NA	NA	NA
REACTOME_RHOQ_GTPASE_CYCLE	51	0.388522	1.25699	0.144518	0.407733	1	1185	0.362901	1.34085	0.0650224	0.261006	1	2823	NO	NO	NA	NA	NA	NA
REACTOME_REGULATION_OF_INSULIN_LIKE_GROWTH_FACTOR_IGF_TRANSPORT_AND_UPTAKE_BY_INSULIN_LIKE_GROWTH_FACTOR_BINDING_PROTEINS_IGFBPS	53	0.286759	0.929352	0.558824	0.794801	1	2043	0.365074	1.34064	0.0750552	0.261012	1	1848	NO	NO	NA	NA	NA	NA
WU_SILENCED_BY_METHYLATION_IN_BLADDER_CANCER	26	0.505869	1.4149	0.0756757	0.247599	1	1374	0.429579	1.33958	0.0881057	0.262332	1	1218	NO	NO	NA	NA	NA	NA
BIOCARTA_PROTEASOME_PATHWAY	19	0.518005	1.37106	0.114923	0.284345	1	5227	0.472049	1.33806	0.125541	0.264426	1	5192	NO	NO	NA	NA	NA	NA
CAVARD_LIVER_CANCER_MALIGNANT_VS_BENIGN	18	0.397702	1.02424	0.428305	0.679604	1	2255	0.469494	1.33776	0.11875	0.264618	1	2653	NO	NO	NA	NA	NA	NA
KEGG_VIBRIO_CHOLERAE_INFECTION	42	0.457312	1.42491	0.071656	0.243542	1	2578	0.38359	1.33716	0.0711009	0.265231	1	3973	NO	NO	NA	NA	NA	NA
HADDAD_T_LYMPHOCYTE_AND_NK_PROGENITOR_DN	41	0.430074	1.33348	0.102649	0.325019	1	627	0.394832	1.3368	0.0829596	0.265484	1	1490	NO	NO	NA	NA	NA	NA
WP_ERBB_SIGNALING_PATHWAY	75	0.189845	0.647704	0.975155	1	1	2751	0.335416	1.33621	0.0646651	0.266147	1	3812	NO	NO	NA	NA	NA	NA
CHICAS_RB1_TARGETS_SENESCENT	429	0.310343	1.30283	0.0166271	0.362073	1	2100	0.27002	1.33609	0.00488998	0.266042	1	2344	NO	NO	NA	NA	NA	NA
TAKEDA_TARGETS_OF_NUP98_HOXA9_FUSION_10D_DN	65	0.485788	1.59957	0.00969305	0.114179	1	2012	0.339199	1.33605	0.0693512	0.265803	1	393	NO	NO	NA	NA	NA	NA
KYNG_DNA_DAMAGE_UP	146	0.299704	1.12293	0.229019	0.563803	1	3242	0.304873	1.33578	0.0437788	0.265903	1	1763	NO	NO	NA	NA	NA	NA
TAKEDA_TARGETS_OF_NUP98_HOXA9_FUSION_10D_UP	115	0.47662	1.74672	0	0.0510719	1	1921	0.320548	1.3355	0.0317125	0.266037	1	1632	NO	NO	NA	NA	NA	NA
DAUER_STAT3_TARGETS_UP	35	0.488729	1.43152	0.0675676	0.237988	1	1443	0.405612	1.33437	0.114537	0.267532	1	2063	NO	NO	NA	NA	NA	NA
LEE_LIVER_CANCER_MYC_E2F1_DN	27	0.305317	0.85008	0.668478	0.886727	1	2447	0.426976	1.33393	0.108787	0.267896	1	2139	NO	NO	NA	NA	NA	NA
REN_ALVEOLAR_RHABDOMYOSARCOMA_UP	53	-0.274435	-0.988341	0.456359	0.745629	1	1267	0.36639	1.33392	0.0690423	0.267595	1	2247	NO	NO	NA	NA	NA	NA
REACTOME_INTERLEUKIN_12_FAMILY_SIGNALING	48	0.280288	0.884122	0.662791	0.85285	1	4463	0.372452	1.33356	0.0810811	0.267897	1	4976	NO	NO	NA	NA	NA	NA
LIU_PROSTATE_CANCER_DN	277	-0.276739	-1.26761	0.036	0.480155	1	2082	0.28153	1.33355	0.0174129	0.267609	1	2503	NO	NO	NA	NA	NA	NA
WP_NOTCH_SIGNALING_PATHWAY_NETPATH	54	0.346587	1.11626	0.286667	0.571242	1	1160	0.365757	1.33343	0.059448	0.267522	1	3398	NO	NO	NA	NA	NA	NA
WP_INTERFERON_TYPE_I_SIGNALING_PATHWAYS	53	0.252946	0.814953	0.728414	0.919365	1	988	0.355584	1.33333	0.0851528	0.267375	1	2645	NO	NO	NA	NA	NA	NA
PID_REG_GR_PATHWAY	62	0.402207	1.35444	0.0625	0.302765	1	1160	0.347903	1.33308	0.0603248	0.267431	1	2838	NO	NO	NA	NA	NA	NA
REACTOME_NEURONAL_SYSTEM	188	-0.287675	-1.27776	0.018797	0.477978	1	2982	0.293799	1.33295	0.0193705	0.267321	1	1727	NO	NO	NA	NA	NA	NA
BLANCO_MELO_BRONCHIAL_EPITHELIAL_CELLS_INFLUENZA_A_DEL_NS1_INFECTION_UP	465	0.281828	1.19918	0.0687204	0.471384	1	1188	0.267542	1.33291	0.00275482	0.267062	1	1476	NO	NO	NA	NA	NA	NA
PID_BCR_5PATHWAY	63	0.338727	1.11384	0.29794	0.574724	1	1007	0.351116	1.33256	0.0643015	0.267309	1	1501	NO	NO	NA	NA	NA	NA
HOSHIDA_LIVER_CANCER_SUBCLASS_S1	195	0.35457	1.3955	0.0235784	0.262217	1	1522	0.294092	1.33175	0.0166271	0.268341	1	2333	NO	NO	NA	NA	NA	NA
REACTOME_TRANSPORT_OF_BILE_SALTS_AND_ORGANIC_ACIDS_METAL_IONS_AND_AMINE_COMPOUNDS	35	0.269907	0.812095	0.744966	0.921887	1	2594	0.389	1.33124	0.0930736	0.268812	1	1475	NO	NO	NA	NA	NA	NA
LUI_THYROID_CANCER_CLUSTER_3	25	0.391819	1.07386	0.344348	0.616159	1	4173	0.420696	1.33093	0.108511	0.269056	1	3402	NO	NO	NA	NA	NA	NA
KEGG_TIGHT_JUNCTION	85	0.224794	0.792138	0.847793	0.938796	1	622	0.337134	1.33081	0.0572687	0.268975	1	3717	NO	NO	NA	NA	NA	NA
BIOCARTA_GSK3_PATHWAY	17	0.448348	1.12876	0.321033	0.557871	1	3275	0.472932	1.33071	0.124473	0.268828	1	2883	NO	NO	NA	NA	NA	NA
XU_HGF_TARGETS_INDUCED_BY_AKT1_6HR	16	0.696426	1.7289	0.00546448	0.058496	1	3358	0.485645	1.32876	0.133772	0.271633	1	2069	NO	NO	NA	NA	NA	NA
BIOCARTA_ERK_PATHWAY	22	0.251978	0.684728	0.884354	0.994737	1	143	0.432211	1.32863	0.114967	0.271529	1	4060	NO	NO	NA	NA	NA	NA
WP_CYTOSOLIC_DNASENSING_PATHWAY	54	0.473498	1.53104	0.0196721	0.153327	1	1661	0.35782	1.32817	0.0614035	0.271898	1	1294	NO	NO	NA	NA	NA	NA
SCHAEFFER_PROSTATE_DEVELOPMENT_12HR_DN	27	0.379111	1.07274	0.358844	0.616425	1	3106	0.420845	1.3269	0.11991	0.27365	1	2931	NO	NO	NA	NA	NA	NA
IWANAGA_CARCINOGENESIS_BY_KRAS_PTEN_UP	113	0.361435	1.31928	0.071953	0.342976	1	1987	0.317152	1.32641	0.0354767	0.274113	1	1403	NO	NO	NA	NA	NA	NA
WP_HIPPOYAP_SIGNALING_PATHWAY	23	0.34677	0.941193	0.518333	0.782802	1	2491	0.435041	1.32633	0.133612	0.273918	1	1008	NO	NO	NA	NA	NA	NA
PID_AJDISS_2PATHWAY	36	0.533337	1.61064	0.00986842	0.106187	1	730	0.396351	1.32619	0.0978261	0.273842	1	1935	NO	NO	NA	NA	NA	NA
HOWLIN_CITED1_TARGETS_1_UP	24	0.419641	1.14672	0.297064	0.534251	1	1983	0.430416	1.32609	0.134328	0.273687	1	3892	NO	NO	NA	NA	NA	NA
MIKKELSEN_MCV6_HCP_WITH_H3K27ME3	105	0.284855	1.0237	0.423249	0.680129	1	1348	0.320526	1.32507	0.049569	0.275037	1	1876	NO	NO	NA	NA	NA	NA
TARTE_PLASMA_CELL_VS_B_LYMPHOCYTE_DN	36	0.397783	1.18603	0.244792	0.487367	1	1007	0.391905	1.32401	0.0958606	0.276321	1	2358	NO	NO	NA	NA	NA	NA
NIKOLSKY_OVERCONNECTED_IN_BREAST_CANCER	15	0.345989	0.863705	0.613084	0.874732	1	1546	0.492778	1.32356	0.144737	0.276757	1	3128	NO	NO	NA	NA	NA	NA
LIN_SILENCED_BY_TUMOR_MICROENVIRONMENT	46	0.418312	1.28846	0.118421	0.373459	1	1851	0.372386	1.32341	0.093617	0.276651	1	1185	NO	NO	NA	NA	NA	NA
WP_PI3KAKTMTOR_VITD3_SIGNALLING	19	0.593005	1.53	0.0301418	0.153468	1	876	0.452568	1.32324	0.117895	0.276601	1	2690	NO	NO	NA	NA	NA	NA
WP_STRUCTURAL_PATHWAY_OF_INTERLEUKIN_1_IL1	49	0.324688	1.02683	0.422819	0.676696	1	1156	0.376141	1.32217	0.0855263	0.27806	1	1294	NO	NO	NA	NA	NA	NA
PID_CDC42_REG_PATHWAY	29	0.377428	1.0519	0.38342	0.641996	1	1904	0.409402	1.32129	0.107623	0.279158	1	2921	NO	NO	NA	NA	NA	NA
WP_HEART_DEVELOPMENT	19	0.421772	1.09453	0.338028	0.59288	1	2677	0.455137	1.3211	0.126949	0.279137	1	3219	NO	NO	NA	NA	NA	NA
LU_IL4_SIGNALING	84	0.425521	1.47398	0.0213415	0.199036	1	2801	0.333073	1.32083	0.0603248	0.279229	1	1744	NO	NO	NA	NA	NA	NA
REACTOME_SIGNALING_BY_ERBB4	38	0.192616	0.590188	0.969156	1	1	622	0.395694	1.32081	0.105747	0.278953	1	811	NO	NO	NA	NA	NA	NA
REACTOME_SARS_COV_INFECTIONS	132	-0.200734	-0.837478	0.883803	0.930898	1	3492	0.306584	1.32071	0.0412844	0.278814	1	3008	NO	NO	NA	NA	NA	NA
AMIT_EGF_RESPONSE_40_HELA	38	0.565666	1.71866	0	0.0616934	1	2386	0.381894	1.32065	0.0959821	0.27861	1	2658	NO	NO	NA	NA	NA	NA
BIOCARTA_HCMV_PATHWAY	17	-0.329292	-0.898546	0.621444	0.863143	1	3613	0.479067	1.31906	0.148984	0.280995	1	1183	NO	NO	NA	NA	NA	NA
WP_THE_EFFECT_OF_PROGERIN_ON_THE_INVOLVED_GENES_IN_HUTCHINSONGILFORD_PROGERIA_SYNDROME	22	-0.386657	-1.11885	0.297424	0.600086	1	5110	0.438422	1.31886	0.128964	0.281048	1	3868	NO	NO	NA	NA	NA	NA
LU_AGING_BRAIN_UP	178	0.291894	1.12902	0.211172	0.558066	1	1901	0.296676	1.31882	0.0135135	0.280825	1	2651	NO	NO	NA	NA	NA	NA
HARRIS_HYPOXIA	55	0.531803	1.71621	0.00479233	0.0625685	1	1185	0.360947	1.31858	0.0973451	0.280924	1	2274	NO	NO	NA	NA	NA	NA
OUELLET_CULTURED_OVARIAN_CANCER_INVASIVE_VS_LMP_UP	53	0.360666	1.17047	0.218094	0.507161	1	2720	0.365439	1.3185	0.109865	0.280758	1	3750	NO	NO	NA	NA	NA	NA
WP_INTEGRINMEDIATED_CELL_ADHESION	82	0.229844	0.805642	0.808511	0.92762	1	1875	0.329827	1.31826	0.0616114	0.280865	1	2897	NO	NO	NA	NA	NA	NA
LUI_THYROID_CANCER_PAX8_PPARG_UP	38	0.260645	0.793507	0.790698	0.937653	1	2579	0.388557	1.31825	0.104677	0.280563	1	2440	NO	NO	NA	NA	NA	NA
PID_P38_ALPHA_BETA_DOWNSTREAM_PATHWAY	33	0.312851	0.907912	0.564407	0.822859	1	2789	0.404189	1.31764	0.104121	0.281298	1	3435	NO	NO	NA	NA	NA	NA
KEGG_ARRHYTHMOGENIC_RIGHT_VENTRICULAR_CARDIOMYOPATHY_ARVC	40	-0.220269	-0.738847	0.873479	0.994344	1	2795	0.38195	1.31743	0.110345	0.281337	1	2605	NO	NO	NA	NA	NA	NA
CONRAD_STEM_CELL	20	0.319127	0.840436	0.662021	0.894069	1	729	0.451295	1.31698	0.139485	0.281784	1	2016	NO	NO	NA	NA	NA	NA
REACTOME_SYNTHESIS_OF_ACTIVE_UBIQUITIN_ROLES_OF_E1_AND_E2_ENZYMES	29	0.26067	0.743934	0.84296	0.967078	1	3978	0.414694	1.31575	0.104822	0.283497	1	5192	NO	NO	NA	NA	NA	NA
DAZARD_RESPONSE_TO_UV_NHEK_UP	153	0.443371	1.6842	0	0.0747493	1	2454	0.298455	1.31537	0.0319635	0.283824	1	3270	NO	NO	NA	NA	NA	NA
BROWNE_HCMV_INFECTION_12HR_UP	92	0.357815	1.26005	0.100299	0.404539	1	1352	0.325547	1.31456	0.0564334	0.284858	1	3802	NO	NO	NA	NA	NA	NA
GRESHOCK_CANCER_COPY_NUMBER_UP	262	0.293311	1.18598	0.119792	0.48708	1	1342	0.279112	1.3142	0.0213777	0.285109	1	2722	NO	NO	NA	NA	NA	NA
REACTOME_SUMOYLATION_OF_DNA_REPLICATION_PROTEINS	44	0.146377	0.449273	1	1	1	3952	0.372132	1.31412	0.0794393	0.284962	1	3618	NO	NO	NA	NA	NA	NA
BENPORATH_PROLIFERATION	134	0.30934	1.14021	0.227596	0.544707	1	2654	0.30542	1.31408	0.0285714	0.284725	1	4407	NO	NO	NA	NA	NA	NA
ODONNELL_TARGETS_OF_MYC_AND_TFRC_DN	40	-0.301227	-1.01598	0.421176	0.708457	1	2368	0.374834	1.31395	0.110609	0.284622	1	4348	NO	NO	NA	NA	NA	NA
WP_ONE_CARBON_METABOLISM	22	0.448055	1.20389	0.231729	0.464632	1	2539	0.427815	1.31373	0.120253	0.284655	1	2814	NO	NO	NA	NA	NA	NA
LINDGREN_BLADDER_CANCER_HIGH_RECURRENCE	35	0.298761	0.89064	0.629252	0.846089	1	111	0.387958	1.31324	0.10793	0.285131	1	1263	NO	NO	NA	NA	NA	NA
GRAHAM_CML_QUIESCENT_VS_NORMAL_QUIESCENT_UP	68	0.341492	1.14418	0.25897	0.538313	1	702	0.35082	1.31276	0.0683962	0.285624	1	1969	NO	NO	NA	NA	NA	NA
HOFMANN_MYELODYSPLASTIC_SYNDROM_LOW_RISK_DN	18	0.382846	0.997953	0.466546	0.713401	1	5057	0.470157	1.31228	0.138229	0.286169	1	3059	NO	NO	NA	NA	NA	NA
REACTOME_PEPTIDE_LIGAND_BINDING_RECEPTORS	50	0.589155	1.89713	0.00165837	0.016594	0.729	791	0.369096	1.31036	0.0767494	0.289052	1	567	NO	NO	NA	NA	NA	NA
REACTOME_SIGNALING_BY_HIPPO	18	0.214096	0.547605	0.967509	1	1	4001	0.466717	1.31033	0.129754	0.288793	1	2794	NO	NO	NA	NA	NA	NA
REACTOME_C_TYPE_LECTIN_RECEPTORS_CLRS	116	0.210102	0.768972	0.894118	0.952548	1	4502	0.311483	1.30941	0.0518868	0.290005	1	4240	NO	NO	NA	NA	NA	NA
KEGG_HYPERTROPHIC_CARDIOMYOPATHY_HCM	46	0.197385	0.61698	0.985148	1	1	2216	0.364649	1.30867	0.0837104	0.290967	1	2406	NO	NO	NA	NA	NA	NA
WP_FIBRIN_COMPLEMENT_RECEPTOR_3_SIGNALING_PATHWAY	28	-0.320804	-1.002	0.485366	0.72839	1	939	0.404569	1.3083	0.104701	0.291263	1	1184	NO	NO	NA	NA	NA	NA
SILIGAN_BOUND_BY_EWS_FLT1_FUSION	23	0.435906	1.18254	0.252688	0.491475	1	1989	0.422677	1.30772	0.140659	0.291937	1	1864	NO	NO	NA	NA	NA	NA
BIOCARTA_RACCYCD_PATHWAY	26	0.258101	0.720037	0.863799	0.979957	1	1160	0.413434	1.30671	0.0993228	0.293338	1	1294	NO	NO	NA	NA	NA	NA
WALLACE_PROSTATE_CANCER_RACE_UP	219	0.344341	1.36255	0.013369	0.294303	1	1188	0.286006	1.30662	0.0220588	0.293192	1	1633	NO	NO	NA	NA	NA	NA
WP_ARRHYTHMOGENIC_RIGHT_VENTRICULAR_CARDIOMYOPATHY	40	-0.220269	-0.730952	0.907543	0.994329	1	2795	0.38195	1.30627	0.0989474	0.293486	1	2605	NO	NO	NA	NA	NA	NA
HOLLEMAN_ASPARAGINASE_RESISTANCE_ALL_DN	23	-0.293697	-0.841677	0.68	0.928694	1	504	0.427	1.30602	0.144828	0.293619	1	4339	NO	NO	NA	NA	NA	NA
LUI_THYROID_CANCER_CLUSTER_2	36	-0.263844	-0.866153	0.696471	0.902964	1	2480	0.393033	1.30544	0.125828	0.294286	1	2769	NO	NO	NA	NA	NA	NA
BOYAULT_LIVER_CANCER_SUBCLASS_G12_UP	34	0.436996	1.28524	0.141196	0.376666	1	598	0.386066	1.30516	0.118568	0.294459	1	1104	NO	NO	NA	NA	NA	NA
REACTOME_ESTROGEN_DEPENDENT_NUCLEAR_EVENTS_DOWNSTREAM_OF_ESR_MEMBRANE_SIGNALING	19	0.410571	1.05595	0.401079	0.638352	1	3360	0.450462	1.30509	0.125	0.294275	1	1040	NO	NO	NA	NA	NA	NA
HINATA_NFKB_TARGETS_FIBROBLAST_UP	60	0.30906	1.01417	0.435855	0.693406	1	2574	0.343255	1.30449	0.0769231	0.294968	1	2120	NO	NO	NA	NA	NA	NA
BACOLOD_RESISTANCE_TO_ALKYLATING_AGENTS_DN	41	0.203037	0.61772	0.965289	1	1	2698	0.378074	1.30409	0.0969163	0.295365	1	3819	NO	NO	NA	NA	NA	NA
REACTOME_EGR2_AND_SOX10_MEDIATED_INITIATION_OF_SCHWANN_CELL_MYELINATION	17	0.480021	1.19899	0.242424	0.471366	1	637	0.460802	1.30407	0.130522	0.295088	1	242	NO	NO	NA	NA	NA	NA
MOREIRA_RESPONSE_TO_TSA_UP	27	0.504827	1.40937	0.0584192	0.251113	1	2286	0.416273	1.30372	0.100213	0.295363	1	2963	NO	NO	NA	NA	NA	NA
MILI_PSEUDOPODIA_CHEMOTAXIS_DN	364	0.273853	1.14656	0.150754	0.534238	1	2240	0.267064	1.30367	0.00761421	0.29515	1	3233	NO	NO	NA	NA	NA	NA
DUTERTRE_ESTRADIOL_RESPONSE_6HR_UP	184	0.436906	1.68614	0	0.0743311	1	1801	0.285929	1.30272	0.0366133	0.296464	1	2268	NO	NO	NA	NA	NA	NA
PID_FOXM1_PATHWAY	35	0.324339	0.969796	0.479021	0.748367	1	833	0.390556	1.30234	0.117526	0.296808	1	2596	NO	NO	NA	NA	NA	NA
VANTVEER_BREAST_CANCER_ESR1_DN	173	0.330731	1.276	0.0698324	0.386959	1	2390	0.293856	1.30198	0.0453461	0.297166	1	2874	NO	NO	NA	NA	NA	NA
SHIN_B_CELL_LYMPHOMA_CLUSTER_8	34	-0.408028	-1.32991	0.101781	0.426564	1	1530	0.39537	1.3017	0.114286	0.297344	1	1890	NO	NO	NA	NA	NA	NA
ZHANG_PROLIFERATING_VS_QUIESCENT	41	0.328204	1.0123	0.448393	0.694526	1	2762	0.373458	1.30165	0.0945946	0.297137	1	2044	NO	NO	NA	NA	NA	NA
RUAN_RESPONSE_TO_TNF_TROGLITAZONE_DN	25	0.389087	1.06489	0.382562	0.628103	1	2431	0.423944	1.30113	0.131799	0.297702	1	2426	NO	NO	NA	NA	NA	NA
SIG_PIP3_SIGNALING_IN_CARDIAC_MYOCTES	58	0.249611	0.816002	0.763423	0.917807	1	1577	0.345083	1.30041	0.0915033	0.298579	1	4441	NO	NO	NA	NA	NA	NA
WP_ONE_CARBON_METABOLISM_AND_RELATED_PATHWAYS	33	0.4568	1.31788	0.135823	0.344231	1	807	0.385201	1.30022	0.130531	0.298589	1	1976	NO	NO	NA	NA	NA	NA
REACTOME_SIGNALING_BY_FGFR3	28	-0.190675	-0.592376	0.984881	1	1	3289	0.407513	1.3	0.118534	0.298626	1	2288	NO	NO	NA	NA	NA	NA
LEIN_MEDULLA_MARKERS	49	0.297081	0.944033	0.5376	0.779546	1	1272	0.364952	1.29964	0.0875576	0.298972	1	1956	NO	NO	NA	NA	NA	NA
MULLIGHAN_MLL_SIGNATURE_2_DN	205	0.300092	1.18395	0.138381	0.489368	1	2917	0.283791	1.29934	0.0296296	0.299172	1	2627	NO	NO	NA	NA	NA	NA
WP_METHIONINE_DE_NOVO_AND_SALVAGE_PATHWAY	18	0.595903	1.54356	0.0383912	0.144651	1	1157	0.452289	1.2992	0.143443	0.299073	1	2298	NO	NO	NA	NA	NA	NA
NIKOLSKY_BREAST_CANCER_8Q12_Q22_AMPLICON	81	0.456348	1.58587	0.00903614	0.122556	1	3184	0.323196	1.29862	0.0896226	0.299862	1	3171	NO	NO	NA	NA	NA	NA
ZHENG_FOXP3_TARGETS_UP	22	0.359933	0.96206	0.514085	0.758713	1	3846	0.431191	1.29822	0.112288	0.300215	1	3050	NO	NO	NA	NA	NA	NA
MUELLER_PLURINET	265	0.373732	1.51254	0.00128041	0.168265	1	3429	0.276614	1.2973	0.0227848	0.301615	1	4454	NO	NO	NA	NA	NA	NA
NABA_ECM_AFFILIATED	49	0.358849	1.1495	0.244406	0.52944	1	1472	0.362993	1.29728	0.0814978	0.30136	1	1615	NO	NO	NA	NA	NA	NA
CREIGHTON_AKT1_SIGNALING_VIA_MTOR_UP	30	0.414937	1.20888	0.219388	0.458599	1	1539	0.400437	1.29722	0.102041	0.301147	1	2299	NO	NO	NA	NA	NA	NA
REN_ALVEOLAR_RHABDOMYOSARCOMA_DN	329	0.25491	1.0515	0.325377	0.64217	1	2773	0.266659	1.29696	0.00753769	0.301299	1	2850	NO	NO	NA	NA	NA	NA
FRASOR_TAMOXIFEN_RESPONSE_UP	37	-0.303889	-0.97748	0.468193	0.75913	1	2151	0.384687	1.29676	0.117257	0.301312	1	3311	NO	NO	NA	NA	NA	NA
PEART_HDAC_PROLIFERATION_CLUSTER_UP	50	0.358231	1.14209	0.260943	0.541298	1	702	0.360952	1.2967	0.0810185	0.301115	1	2553	NO	NO	NA	NA	NA	NA
HELLER_HDAC_TARGETS_UP	232	0.249985	1.00261	0.452957	0.705577	1	1993	0.278608	1.29643	0.0150754	0.301239	1	1838	NO	NO	NA	NA	NA	NA
SANSOM_APC_TARGETS_UP	94	0.393401	1.39694	0.037196	0.261426	1	1603	0.312919	1.29623	0.0715935	0.301266	1	2694	NO	NO	NA	NA	NA	NA
ROSS_AML_OF_FAB_M7_TYPE	46	0.286259	0.897006	0.636816	0.837532	1	3200	0.363405	1.2957	0.110865	0.301803	1	2935	NO	NO	NA	NA	NA	NA
REACTOME_METAL_ION_SLC_TRANSPORTERS	17	0.361145	0.917619	0.582577	0.808783	1	4982	0.460571	1.29562	0.143469	0.301621	1	4110	NO	NO	NA	NA	NA	NA
BURTON_ADIPOGENESIS_9	63	0.494076	1.64342	0.00801282	0.0901309	1	927	0.338625	1.29507	0.0857143	0.302247	1	1297	NO	NO	NA	NA	NA	NA
RUAN_RESPONSE_TO_TROGLITAZONE_UP	17	0.47346	1.18955	0.262206	0.482031	1	3090	0.463759	1.29355	0.154362	0.304585	1	1756	NO	NO	NA	NA	NA	NA
MCBRYAN_PUBERTAL_TGFB1_TARGETS_DN	34	0.281813	0.824083	0.704152	0.909461	1	2231	0.385134	1.2935	0.127119	0.304361	1	1708	NO	NO	NA	NA	NA	NA
WINNEPENNINCKX_MELANOMA_METASTASIS_UP	145	0.235717	0.886578	0.706629	0.850076	1	2295	0.295989	1.29272	0.0424107	0.305353	1	5024	NO	NO	NA	NA	NA	NA
KOBAYASHI_EGFR_SIGNALING_24HR_DN	227	0.311202	1.22375	0.104139	0.44698	1	1694	0.278399	1.29109	0.0335731	0.30801	1	3358	NO	NO	NA	NA	NA	NA
LINDVALL_IMMORTALIZED_BY_TERT_DN	42	0.468265	1.4505	0.0407166	0.219752	1	859	0.36583	1.29091	0.12474	0.308019	1	1505	NO	NO	NA	NA	NA	NA
BREDEMEYER_RAG_SIGNALING_NOT_VIA_ATM_UP	49	0.410346	1.29186	0.120444	0.371332	1	580	0.355958	1.29061	0.104575	0.308261	1	737	NO	NO	NA	NA	NA	NA
TOMIDA_METASTASIS_UP	20	-0.220169	-0.616413	0.946921	1	1	2985	0.440475	1.29033	0.155983	0.308425	1	2895	NO	NO	NA	NA	NA	NA
BYSTROEM_CORRELATED_WITH_IL5_UP	30	0.287635	0.819259	0.720486	0.915364	1	3145	0.39861	1.28922	0.125761	0.310128	1	3414	NO	NO	NA	NA	NA	NA
MCCLUNG_CREB1_TARGETS_UP	60	0.445613	1.47966	0.0332279	0.194742	1	1347	0.333333	1.28829	0.110855	0.311475	1	1174	NO	NO	NA	NA	NA	NA
REACTOME_NEGATIVE_REGULATION_OF_THE_PI3K_AKT_NETWORK	75	0.310448	1.05834	0.36407	0.636073	1	622	0.331567	1.28823	0.0820399	0.31129	1	2288	NO	NO	NA	NA	NA	NA
WP_TRANSCRIPTION_FACTOR_REGULATION_IN_ADIPOGENESIS	16	0.521742	1.31053	0.151899	0.355358	1	3859	0.46759	1.28747	0.147059	0.312328	1	870	NO	NO	NA	NA	NA	NA
REACTOME_TCR_SIGNALING	115	0.339078	1.24228	0.128531	0.424713	1	4502	0.306561	1.28603	0.064588	0.314639	1	4729	NO	NO	NA	NA	NA	NA
CAIRO_PML_TARGETS_BOUND_BY_MYC_UP	22	0.696881	1.8873	0	0.0184303	0.772	2968	0.426001	1.28584	0.151316	0.314663	1	3430	NO	NO	NA	NA	NA	NA
PID_ARF6_TRAFFICKING_PATHWAY	39	0.257537	0.788582	0.794745	0.939761	1	1875	0.37127	1.28556	0.12993	0.314838	1	2468	NO	NO	NA	NA	NA	NA
AMIT_EGF_RESPONSE_480_HELA	131	0.399508	1.48146	0.00431655	0.193829	1	3249	0.296125	1.28504	0.050885	0.315518	1	1650	NO	NO	NA	NA	NA	NA
ONDER_CDH1_TARGETS_3_DN	19	-0.620135	-1.72938	0.00886918	0.11518	0.996	725	0.440673	1.28485	0.161504	0.315513	1	151	NO	NO	NA	NA	NA	NA
VERHAAK_AML_WITH_NPM1_MUTATED_DN	163	0.378734	1.45972	0.011065	0.214231	1	2062	0.290719	1.28448	0.0362319	0.315829	1	2662	NO	NO	NA	NA	NA	NA
WANG_RESPONSE_TO_FORSKOLIN_UP	19	0.49936	1.3131	0.154696	0.351655	1	4070	0.440729	1.28413	0.161987	0.316085	1	4715	NO	NO	NA	NA	NA	NA
DOANE_RESPONSE_TO_ANDROGEN_UP	129	0.310392	1.14978	0.202857	0.529133	1	2049	0.301671	1.28365	0.0527578	0.316668	1	2456	NO	NO	NA	NA	NA	NA
LEI_MYB_TARGETS	228	0.296377	1.17603	0.143243	0.500703	1	1704	0.277714	1.28286	0.02657	0.317776	1	3157	NO	NO	NA	NA	NA	NA
WP_WNTBETACATENIN_SIGNALING_PATHWAY_IN_LEUKEMIA	19	0.443556	1.18604	0.24552	0.487786	1	1254	0.441775	1.28108	0.181818	0.320686	1	2690	NO	NO	NA	NA	NA	NA
LENAOUR_DENDRITIC_CELL_MATURATION_DN	96	-0.397576	-1.58508	0.00595238	0.224941	1	1471	0.323465	1.28058	0.0839161	0.321307	1	1786	NO	NO	NA	NA	NA	NA
WP_SIGNALING_PATHWAYS_IN_GLIOBLASTOMA	76	-0.270338	-1.05213	0.348066	0.667864	1	2890	0.321606	1.28016	0.0904872	0.321804	1	2928	NO	NO	NA	NA	NA	NA
YAGI_AML_SURVIVAL	102	0.354476	1.27936	0.0925645	0.384642	1	1912	0.307731	1.28011	0.0661765	0.321567	1	3729	NO	NO	NA	NA	NA	NA
DELACROIX_RARG_BOUND_MEF	260	0.236534	0.947991	0.597964	0.775164	1	1486	0.270599	1.27997	0.0183486	0.321505	1	2563	NO	NO	NA	NA	NA	NA
BOYAULT_LIVER_CANCER_SUBCLASS_G2	24	0.279187	0.779206	0.798951	0.946437	1	1624	0.411402	1.27932	0.14557	0.322431	1	1968	NO	NO	NA	NA	NA	NA
MULLIGHAN_MLL_SIGNATURE_1_DN	160	0.237284	0.897447	0.703755	0.838163	1	2062	0.287739	1.27792	0.0517241	0.324714	1	1427	NO	NO	NA	NA	NA	NA
KEGG_INOSITOL_PHOSPHATE_METABOLISM	48	-0.29272	-1.02287	0.408854	0.701179	1	2488	0.359515	1.27737	0.122004	0.325389	1	2593	NO	NO	NA	NA	NA	NA
REACTOME_FORMATION_OF_TUBULIN_FOLDING_INTERMEDIATES_BY_CCT_TRIC	20	0.528262	1.436	0.08	0.234306	1	3126	0.429183	1.27624	0.162393	0.327161	1	3059	NO	NO	NA	NA	NA	NA
BOYLAN_MULTIPLE_MYELOMA_PCA3_UP	58	0.439498	1.44631	0.0415335	0.222346	1	2675	0.339059	1.2759	0.124731	0.327478	1	2487	NO	NO	NA	NA	NA	NA
CHEMNITZ_RESPONSE_TO_PROSTAGLANDIN_E2_UP	124	0.301065	1.11097	0.260057	0.575935	1	1557	0.301339	1.27578	0.0503597	0.327395	1	2600	NO	NO	NA	NA	NA	NA
REACTOME_TRANSCRIPTIONAL_REGULATION_BY_MECP2	45	0.456882	1.42279	0.0682171	0.243475	1	1348	0.356535	1.27482	0.119266	0.328887	1	3956	NO	NO	NA	NA	NA	NA
CHEN_LUNG_CANCER_SURVIVAL	19	0.269556	0.705465	0.860113	0.988191	1	1438	0.436055	1.27424	0.158664	0.329648	1	1507	NO	NO	NA	NA	NA	NA
WANG_ESOPHAGUS_CANCER_VS_NORMAL_UP	85	0.367467	1.27852	0.101852	0.383803	1	1456	0.31661	1.27378	0.0878378	0.3302	1	2580	NO	NO	NA	NA	NA	NA
HOFMANN_CELL_LYMPHOMA_UP	38	0.25655	0.787213	0.781759	0.940772	1	3241	0.369427	1.2734	0.135776	0.330547	1	1568	NO	NO	NA	NA	NA	NA
GENTILE_UV_RESPONSE_CLUSTER_D6	29	0.412679	1.17363	0.250871	0.503427	1	1134	0.398317	1.27315	0.12731	0.330692	1	1556	NO	NO	NA	NA	NA	NA
REACTOME_SUMOYLATION_OF_UBIQUITINYLATION_PROTEINS	37	0.349686	1.05662	0.364726	0.637948	1	3952	0.373998	1.27309	0.136054	0.33048	1	3618	NO	NO	NA	NA	NA	NA
WP_INTERACTOME_OF_POLYCOMB_REPRESSIVE_COMPLEX_2_PRC2	16	0.20829	0.517327	0.979853	1	1	1403	0.472294	1.27211	0.175439	0.332076	1	5455	NO	NO	NA	NA	NA	NA
REACTOME_RHOV_GTPASE_CYCLE	31	0.402183	1.16233	0.255034	0.516102	1	2079	0.388513	1.27196	0.143498	0.33204	1	4406	NO	NO	NA	NA	NA	NA
ENK_UV_RESPONSE_KERATINOCYTE_DN	431	0.263527	1.11114	0.207273	0.575921	1	3283	0.256898	1.27187	0.0107817	0.331871	1	4004	NO	NO	NA	NA	NA	NA
REACTOME_SUMOYLATION_OF_INTRACELLULAR_RECEPTORS	23	0.43525	1.19094	0.229656	0.480938	1	2344	0.422682	1.27164	0.15942	0.332025	1	2853	NO	NO	NA	NA	NA	NA
AMIT_EGF_RESPONSE_480_MCF10A	32	0.556482	1.61276	0.0135135	0.105696	1	1288	0.395319	1.27148	0.164009	0.332009	1	3027	NO	NO	NA	NA	NA	NA
SCHLINGEMANN_SKIN_CARCINOGENESIS_TPA_UP	23	0.642453	1.75666	0.0122592	0.047959	1	1057	0.420161	1.27138	0.14	0.331845	1	2563	NO	NO	NA	NA	NA	NA
BLALOCK_ALZHEIMERS_DISEASE_INCIPIENT_DN	134	0.297417	1.10261	0.264834	0.585161	1	3245	0.298155	1.27108	0.0540541	0.332067	1	3214	NO	NO	NA	NA	NA	NA
MORI_PLASMA_CELL_UP	47	0.360981	1.14318	0.252475	0.539491	1	4431	0.352103	1.27103	0.113379	0.331837	1	4123	NO	NO	NA	NA	NA	NA
PID_WNT_NONCANONICAL_PATHWAY	28	0.431292	1.25242	0.180702	0.413408	1	1254	0.404656	1.27102	0.147577	0.331544	1	811	NO	NO	NA	NA	NA	NA
HOLLEMAN_VINCRISTINE_RESISTANCE_ALL_UP	23	0.432873	1.18108	0.243007	0.493325	1	2744	0.421001	1.27006	0.164114	0.33297	1	3221	NO	NO	NA	NA	NA	NA
WP_ANDROGEN_RECEPTOR_SIGNALING_PATHWAY	79	-0.18492	-0.714168	0.968661	0.997956	1	3902	0.32271	1.27	0.0897155	0.332775	1	4742	NO	NO	NA	NA	NA	NA
REACTOME_AGGREPHAGY	32	0.287169	0.830853	0.685217	0.904796	1	3978	0.382751	1.26998	0.139073	0.332489	1	3312	NO	NO	NA	NA	NA	NA
MARKEY_RB1_CHRONIC_LOF_UP	81	0.31002	1.07793	0.33678	0.610624	1	1472	0.318959	1.26984	0.0709382	0.332399	1	2043	NO	NO	NA	NA	NA	NA
BIOCARTA_FMLP_PATHWAY	29	0.276713	0.785531	0.782301	0.941471	1	1007	0.396656	1.26973	0.147392	0.332273	1	1377	NO	NO	NA	NA	NA	NA
MANALO_HYPOXIA_DN	270	0.481129	1.93943	0	0.0104305	0.504	3063	0.26992	1.26959	0.0298507	0.332236	1	4002	NO	NO	NA	NA	NA	NA
BIOCARTA_NFKB_PATHWAY	21	0.231242	0.632208	0.936283	1	1	2012	0.434018	1.269	0.16129	0.332986	1	1592	NO	NO	NA	NA	NA	NA
KEGG_PATHWAYS_IN_CANCER	226	0.217566	0.866647	0.783007	0.872453	1	1160	0.273813	1.26775	0.035461	0.33497	1	4115	NO	NO	NA	NA	NA	NA
MODY_HIPPOCAMPUS_PRENATAL	37	0.435845	1.29852	0.131175	0.366532	1	2746	0.368219	1.26704	0.132353	0.335897	1	2611	NO	NO	NA	NA	NA	NA
POOLA_INVASIVE_BREAST_CANCER_UP	201	0.325413	1.27991	0.0529801	0.384358	1	1046	0.27706	1.2664	0.0518518	0.336839	1	1284	NO	NO	NA	NA	NA	NA
PID_DELTA_NP63_PATHWAY	34	0.410847	1.21986	0.186292	0.451071	1	543	0.379904	1.26624	0.120902	0.33681	1	3365	NO	NO	NA	NA	NA	NA
TIEN_INTESTINE_PROBIOTICS_6HR_DN	147	0.330315	1.23986	0.118715	0.427059	1	1884	0.290038	1.2654	0.0728155	0.338088	1	2318	NO	NO	NA	NA	NA	NA
YAO_TEMPORAL_RESPONSE_TO_PROGESTERONE_CLUSTER_7	61	0.366184	1.22598	0.155483	0.444434	1	2142	0.333859	1.26533	0.102784	0.337898	1	4262	NO	NO	NA	NA	NA	NA
MAYBURD_RESPONSE_TO_L663536_UP	25	-0.27533	-0.829786	0.75	0.936515	1	3636	0.403465	1.26511	0.145695	0.337996	1	1749	NO	NO	NA	NA	NA	NA
CORRE_MULTIPLE_MYELOMA_UP	36	0.375572	1.12888	0.276846	0.558006	1	1059	0.375109	1.26485	0.126949	0.338113	1	1580	NO	NO	NA	NA	NA	NA
KEGG_EPITHELIAL_CELL_SIGNALING_IN_HELICOBACTER_PYLORI_INFECTION	55	0.445229	1.45346	0.0465116	0.218713	1	2677	0.348097	1.26454	0.111597	0.338367	1	4522	NO	NO	NA	NA	NA	NA
BROWNE_HCMV_INFECTION_2HR_DN	37	0.352621	1.0706	0.363636	0.618965	1	3605	0.37263	1.26443	0.140127	0.338225	1	2858	NO	NO	NA	NA	NA	NA
REACTOME_INTERLEUKIN_1_SIGNALING	97	0.277589	0.991045	0.478261	0.723469	1	4502	0.309697	1.26416	0.0763889	0.338435	1	4240	NO	NO	NA	NA	NA	NA
WP_NUCLEAR_RECEPTORS_IN_LIPID_METABOLISM_AND_TOXICITY	16	0.360636	0.92462	0.556338	0.798932	1	591	0.454876	1.26413	0.153518	0.338164	1	2564	NO	NO	NA	NA	NA	NA
BEGUM_TARGETS_OF_PAX3_FOXO1_FUSION_UP	36	0.489095	1.4572	0.0379147	0.215926	1	1714	0.368586	1.26411	0.139073	0.337865	1	3768	NO	NO	NA	NA	NA	NA
WP_HEPATITIS_B_INFECTION	129	0.267412	0.980148	0.497085	0.734092	1	1160	0.297998	1.26405	0.0795699	0.337677	1	4043	NO	NO	NA	NA	NA	NA
HOLLEMAN_PREDNISOLONE_RESISTANCE_B_ALL_UP	19	-0.257012	-0.725745	0.853333	0.994395	1	4972	0.443177	1.26382	0.177384	0.337787	1	4970	NO	NO	NA	NA	NA	NA
TARTE_PLASMA_CELL_VS_B_LYMPHOCYTE_UP	75	0.487624	1.66305	0.00311042	0.0844869	1	2300	0.32765	1.26347	0.0979021	0.338093	1	3924	NO	NO	NA	NA	NA	NA
SEIDEN_ONCOGENESIS_BY_MET	79	0.501027	1.71149	0.00147929	0.0651107	1	3623	0.318086	1.26309	0.105134	0.338501	1	4428	NO	NO	NA	NA	NA	NA
WONG_ADULT_TISSUE_STEM_MODULE	467	0.280776	1.19385	0.0757396	0.477491	1	1360	0.252823	1.26283	0.00537634	0.338641	1	2736	NO	NO	NA	NA	NA	NA
WP_GASTRIN_SIGNALING_PATHWAY	101	0.321232	1.15408	0.201471	0.523287	1	1228	0.302677	1.26241	0.0597345	0.339093	1	2690	NO	NO	NA	NA	NA	NA
SOTIRIOU_BREAST_CANCER_GRADE_1_VS_3_UP	141	-0.272068	-1.1655	0.131673	0.563897	1	3566	0.294024	1.26224	0.0671296	0.339114	1	3430	NO	NO	NA	NA	NA	NA
HERNANDEZ_ABERRANT_MITOSIS_BY_DOCETACEL_2NM_DN	17	0.510141	1.28574	0.178506	0.376058	1	2872	0.445003	1.26189	0.158837	0.339485	1	3511	NO	NO	NA	NA	NA	NA
JAATINEN_HEMATOPOIETIC_STEM_CELL_DN	154	0.384149	1.45807	0.00286533	0.215835	1	574	0.285104	1.26104	0.0702948	0.340795	1	1592	NO	NO	NA	NA	NA	NA
SHEDDEN_LUNG_CANCER_POOR_SURVIVAL_A6	389	0.230429	0.968527	0.5401	0.749917	1	3345	0.257208	1.26099	0.0203046	0.340578	1	3491	NO	NO	NA	NA	NA	NA
BRUINS_UVC_RESPONSE_VIA_TP53_GROUP_D	168	0.338234	1.29404	0.0504087	0.370761	1	1717	0.283948	1.26067	0.0512195	0.340894	1	2471	NO	NO	NA	NA	NA	NA
WUNDER_INFLAMMATORY_RESPONSE_AND_CHOLESTEROL_UP	46	0.479617	1.48582	0.0367279	0.191909	1	1668	0.352128	1.26029	0.127193	0.341292	1	1333	NO	NO	NA	NA	NA	NA
DUTERTRE_ESTRADIOL_RESPONSE_24HR_DN	380	-0.245016	-1.15699	0.0806452	0.566849	1	1518	0.25659	1.26027	0.0227273	0.341007	1	1949	NO	NO	NA	NA	NA	NA
REACTOME_INSULIN_RECEPTOR_RECYCLING	20	0.656585	1.71894	0.0123894	0.0618337	1	2578	0.432014	1.25995	0.176972	0.3413	1	3380	NO	NO	NA	NA	NA	NA
BRUECKNER_TARGETS_OF_MIRLET7A3_DN	49	0.400851	1.27726	0.136289	0.386134	1	1347	0.345798	1.25901	0.138528	0.342679	1	3107	NO	NO	NA	NA	NA	NA
BIOCARTA_HER2_PATHWAY	19	0.298138	0.779092	0.782918	0.946192	1	2027	0.431199	1.25817	0.16129	0.343953	1	4230	NO	NO	NA	NA	NA	NA
PID_TELOMERASE_PATHWAY	61	0.309868	1.0206	0.410828	0.683955	1	2840	0.335571	1.25817	0.111597	0.343633	1	5092	NO	NO	NA	NA	NA	NA
REACTOME_GENERATION_OF_SECOND_MESSENGER_MOLECULES	32	0.609139	1.77219	0.0017094	0.0423312	1	1404	0.390083	1.25769	0.12095	0.344182	1	4436	NO	NO	NA	NA	NA	NA
PID_IL4_2PATHWAY	50	0.331527	1.07317	0.337061	0.616191	1	1119	0.347797	1.25689	0.113122	0.345462	1	1840	NO	NO	NA	NA	NA	NA
PECE_MAMMARY_STEM_CELL_DN	120	0.325287	1.19465	0.165951	0.47735	1	2166	0.295583	1.25679	0.0719257	0.345303	1	2925	NO	NO	NA	NA	NA	NA
LIU_PROSTATE_CANCER_UP	69	0.504459	1.69944	0.00158983	0.0667681	1	2765	0.327606	1.25632	0.121739	0.345899	1	3014	NO	NO	NA	NA	NA	NA
RAMASWAMY_METASTASIS_DN	33	0.313281	0.916878	0.575221	0.81016	1	1104	0.38162	1.25628	0.145089	0.345662	1	2935	NO	NO	NA	NA	NA	NA
GROSS_HYPOXIA_VIA_HIF1A_UP	69	0.50867	1.73554	0	0.0554395	1	2904	0.328746	1.2559	0.119101	0.346061	1	4269	NO	NO	NA	NA	NA	NA
JINESH_BLEBBISHIELD_VS_LIVE_CONTROL_UP	278	0.346723	1.40466	0.0078329	0.25392	1	2285	0.265405	1.2558	0.0371353	0.345946	1	3391	NO	NO	NA	NA	NA	NA
WP_OVARIAN_INFERTILITY_GENES	16	0.618586	1.54076	0.0332717	0.146628	1	617	0.459655	1.25568	0.17551	0.345876	1	2363	NO	NO	NA	NA	NA	NA
REACTOME_TRANSCRIPTIONAL_REGULATION_BY_SMALL_RNAS	45	0.37445	1.16659	0.236755	0.510984	1	4068	0.351868	1.25536	0.126819	0.346159	1	3875	NO	NO	NA	NA	NA	NA
WP_VITAMIN_DSENSITIVE_CALCIUM_SIGNALING_IN_DEPRESSION	23	0.419039	1.15604	0.28853	0.521595	1	3094	0.415172	1.25531	0.174274	0.345943	1	2885	NO	NO	NA	NA	NA	NA
REACTOME_SUMOYLATION_OF_SUMOYLATION_PROTEINS	33	0.359662	1.03617	0.426871	0.661887	1	3952	0.384874	1.25506	0.141553	0.346085	1	3618	NO	NO	NA	NA	NA	NA
FRIDMAN_SENESCENCE_UP	58	0.299141	0.993112	0.46851	0.721067	1	3749	0.336778	1.2546	0.119639	0.346613	1	2692	NO	NO	NA	NA	NA	NA
REACTOME_PROCESSING_OF_CAPPED_INTRON_CONTAINING_PRE_MRNA	232	0.322697	1.28806	0.0517241	0.373896	1	4225	0.270622	1.25431	0.0481928	0.346867	1	4332	NO	NO	NA	NA	NA	NA
WANG_TUMOR_INVASIVENESS_UP	336	0.272221	1.11026	0.211055	0.577313	1	3138	0.259177	1.25415	0.0230769	0.346836	1	3530	NO	NO	NA	NA	NA	NA
REACTOME_UNFOLDED_PROTEIN_RESPONSE_UPR	80	0.404382	1.39797	0.0375	0.260634	1	3260	0.319108	1.25409	0.0980392	0.346629	1	3176	NO	NO	NA	NA	NA	NA
IVANOVA_HEMATOPOIESIS_STEM_CELL_LONG_TERM	119	0.38714	1.42824	0.016369	0.240935	1	1823	0.29659	1.25403	0.0678392	0.346442	1	2232	NO	NO	NA	NA	NA	NA
GAUSSMANN_MLL_AF4_FUSION_TARGETS_A_UP	132	0.354891	1.30796	0.0692641	0.358311	1	2911	0.295637	1.25379	0.0651163	0.346611	1	3183	NO	NO	NA	NA	NA	NA
WP_TRANSSULFURATION_AND_ONE_CARBON_METABOLISM	25	0.540933	1.52619	0.0485981	0.156409	1	2383	0.406018	1.25305	0.149123	0.347715	1	2586	NO	NO	NA	NA	NA	NA
REACTOME_RESPONSE_OF_MTB_TO_PHAGOCYTOSIS	21	0.42024	1.13506	0.299465	0.55075	1	2934	0.413759	1.25285	0.185996	0.347769	1	3844	NO	NO	NA	NA	NA	NA
WP_BDNFTRKB_SIGNALING	26	0.297392	0.825422	0.727273	0.908913	1	782	0.398924	1.25281	0.16849	0.347536	1	2645	NO	NO	NA	NA	NA	NA
EBAUER_MYOGENIC_TARGETS_OF_PAX3_FOXO1_FUSION	23	-0.41343	-1.22609	0.177034	0.505822	1	2398	0.412441	1.2517	0.170022	0.349311	1	1898	NO	NO	NA	NA	NA	NA
HOFMANN_MYELODYSPLASTIC_SYNDROM_RISK_UP	15	0.390904	0.952084	0.532609	0.770349	1	4202	0.461792	1.25161	0.186047	0.349205	1	3776	NO	NO	NA	NA	NA	NA
REACTOME_MAPK_FAMILY_SIGNALING_CASCADES	241	0.309962	1.23893	0.0721088	0.427284	1	2038	0.265666	1.25077	0.0253165	0.350473	1	2897	NO	NO	NA	NA	NA	NA
BIOCARTA_IGF1MTOR_PATHWAY	18	0.223928	0.586746	0.9566	1	1	3275	0.422435	1.25066	0.184946	0.350387	1	3370	NO	NO	NA	NA	NA	NA
HUMMERICH_SKIN_CANCER_PROGRESSION_DN	68	-0.330929	-1.23139	0.109043	0.505964	1	3007	0.329244	1.2504	0.114679	0.350523	1	2155	NO	NO	NA	NA	NA	NA
ZWANG_EGF_INTERVAL_UP	48	0.384445	1.21249	0.180602	0.457216	1	2522	0.351611	1.24924	0.132196	0.352485	1	2434	NO	NO	NA	NA	NA	NA
ACEVEDO_LIVER_CANCER_WITH_H3K27ME3_UP	105	0.333394	1.20978	0.130827	0.459591	1	2037	0.301474	1.24869	0.0932401	0.353249	1	1818	NO	NO	NA	NA	NA	NA
CEBALLOS_TARGETS_OF_TP53_AND_MYC_UP	17	0.691122	1.73766	0.00377358	0.0547075	1	1850	0.454812	1.2485	0.206383	0.353295	1	2874	NO	NO	NA	NA	NA	NA
WP_BREAST_CANCER_PATHWAY	106	0.292628	1.05343	0.362573	0.642282	1	616	0.296961	1.24816	0.0829493	0.353599	1	2703	NO	NO	NA	NA	NA	NA
REACTOME_PINK1_PRKN_MEDIATED_MITOPHAGY	18	0.581018	1.52547	0.0441989	0.156465	1	1717	0.42791	1.24796	0.178261	0.35368	1	4567	NO	NO	NA	NA	NA	NA
HOLLERN_SQUAMOUS_BREAST_TUMOR	60	-0.304869	-1.10278	0.299213	0.615115	1	1746	0.330481	1.24733	0.113924	0.354586	1	2350	NO	NO	NA	NA	NA	NA
REACTOME_TRANSPORT_OF_MATURE_MRNAS_DERIVED_FROM_INTRONLESS_TRANSCRIPTS	41	0.42293	1.29817	0.120401	0.366392	1	4018	0.352907	1.24731	0.132479	0.354314	1	4277	NO	NO	NA	NA	NA	NA
KEGG_MELANOGENESIS	60	0.263065	0.866645	0.681607	0.872037	1	1589	0.334393	1.24718	0.128736	0.354242	1	2690	NO	NO	NA	NA	NA	NA
REACTOME_MHC_CLASS_II_ANTIGEN_PRESENTATION	105	0.322059	1.15913	0.217456	0.520049	1	2572	0.304279	1.24616	0.0729614	0.355894	1	4934	NO	NO	NA	NA	NA	NA
GAZDA_DIAMOND_BLACKFAN_ANEMIA_MYELOID_DN	34	0.280796	0.830043	0.717949	0.905542	1	819	0.367055	1.24605	0.146868	0.355782	1	1996	NO	NO	NA	NA	NA	NA
WP_PROSTAGLANDIN_SYNTHESIS_AND_REGULATION	22	0.463669	1.23818	0.189236	0.428572	1	625	0.409189	1.246	0.164241	0.355555	1	1002	NO	NO	NA	NA	NA	NA
ASTON_MAJOR_DEPRESSIVE_DISORDER_DN	106	0.269551	0.961232	0.544741	0.75953	1	2422	0.29916	1.24586	0.0877193	0.355546	1	3287	NO	NO	NA	NA	NA	NA
PID_SYNDECAN_1_PATHWAY	24	0.380591	1.06093	0.407749	0.633142	1	972	0.406778	1.24579	0.167019	0.355368	1	686	NO	NO	NA	NA	NA	NA
LIM_MAMMARY_LUMINAL_PROGENITOR_UP	27	-0.414304	-1.25861	0.168981	0.488164	1	636	0.394139	1.24572	0.166667	0.355183	1	1845	NO	NO	NA	NA	NA	NA
PID_NECTIN_PATHWAY	25	0.289275	0.807271	0.715966	0.926296	1	3455	0.402849	1.24572	0.182979	0.354875	1	2810	NO	NO	NA	NA	NA	NA
LEE_RECENT_THYMIC_EMIGRANT	193	0.364666	1.42429	0.013459	0.243242	1	1332	0.277675	1.24553	0.0589623	0.354927	1	2459	NO	NO	NA	NA	NA	NA
VALK_AML_CLUSTER_9	21	0.32462	0.864406	0.652174	0.874468	1	1087	0.420185	1.2453	0.161088	0.355048	1	3822	NO	NO	NA	NA	NA	NA
MCLACHLAN_DENTAL_CARIES_DN	51	0.483882	1.5712	0.0114007	0.130843	1	1667	0.342848	1.24491	0.137931	0.355499	1	2661	NO	NO	NA	NA	NA	NA
VECCHI_GASTRIC_CANCER_ADVANCED_VS_EARLY_UP	83	0.372025	1.29054	0.106545	0.372294	1	2088	0.314109	1.24421	0.121622	0.356516	1	2063	NO	NO	NA	NA	NA	NA
REACTOME_INTERFERON_ALPHA_BETA_SIGNALING	56	0.528226	1.72053	0	0.0615337	1	2062	0.333018	1.24405	0.122353	0.356484	1	3490	NO	NO	NA	NA	NA	NA
EBAUER_TARGETS_OF_PAX3_FOXO1_FUSION_UP	110	0.269241	0.981294	0.505831	0.73249	1	2340	0.295767	1.24355	0.0997625	0.357085	1	2253	NO	NO	NA	NA	NA	NA
REACTOME_EFFECTS_OF_PIP2_HYDROLYSIS	20	0.408718	1.08711	0.350272	0.600643	1	1357	0.425383	1.24317	0.191358	0.357552	1	3326	NO	NO	NA	NA	NA	NA
KRIEG_HYPOXIA_VIA_KDM3A	37	0.447568	1.34046	0.0948276	0.317303	1	636	0.364009	1.24277	0.154195	0.357965	1	940	NO	NO	NA	NA	NA	NA
WANG_CISPLATIN_RESPONSE_AND_XPC_UP	127	0.413564	1.54052	0.00723589	0.146525	1	1710	0.288756	1.24277	0.0853933	0.357656	1	2212	NO	NO	NA	NA	NA	NA
MALONEY_RESPONSE_TO_17AAG_DN	64	0.427418	1.41136	0.0545746	0.249148	1	3805	0.332055	1.24277	0.139013	0.357337	1	5407	NO	NO	NA	NA	NA	NA
WILENSKY_RESPONSE_TO_DARAPLADIB	23	0.389601	1.06557	0.377049	0.627174	1	574	0.407395	1.24245	0.19214	0.357652	1	336	NO	NO	NA	NA	NA	NA
REACTOME_INTEGRIN_CELL_SURFACE_INTERACTIONS	47	0.245934	0.779	0.822047	0.945517	1	1127	0.34239	1.24219	0.14382	0.357889	1	2482	NO	NO	NA	NA	NA	NA
REACTOME_LAMININ_INTERACTIONS	16	-0.356609	-0.944751	0.534989	0.801924	1	2081	0.449008	1.24204	0.19214	0.357871	1	1213	NO	NO	NA	NA	NA	NA
OUILLETTE_CLL_13Q14_DELETION_DN	46	0.529671	1.64913	0.0118044	0.0888755	1	1921	0.345611	1.24202	0.137767	0.357595	1	2171	NO	NO	NA	NA	NA	NA
KIM_ALL_DISORDERS_CALB1_CORR_UP	437	0.312041	1.32636	0.0180072	0.333874	1	3151	0.251218	1.24175	0.0234987	0.357806	1	3279	NO	NO	NA	NA	NA	NA
BIOCARTA_EIF4_PATHWAY	23	-0.198854	-0.58149	0.981567	1	1	4032	0.415636	1.24153	0.17735	0.357924	1	3370	NO	NO	NA	NA	NA	NA
REACTOME_RAC3_GTPASE_CYCLE	77	-0.269471	-1.01862	0.418283	0.704654	1	2510	0.316979	1.24129	0.133333	0.358052	1	2968	NO	NO	NA	NA	NA	NA
WP_DEVELOPMENT_OF_URETERIC_COLLECTION_SYSTEM	19	0.372637	0.985591	0.471326	0.731487	1	135	0.422935	1.24124	0.167364	0.357812	1	796	NO	NO	NA	NA	NA	NA
SATO_SILENCED_BY_METHYLATION_IN_PANCREATIC_CANCER_2	22	0.459751	1.24107	0.219015	0.426124	1	2856	0.410649	1.24124	0.168103	0.3575	1	812	NO	NO	NA	NA	NA	NA
WP_MIRNA_REGULATION_OF_PROSTATE_CANCER_SIGNALING_PATHWAYS	30	0.267259	0.776076	0.798969	0.946387	1	1342	0.38971	1.24099	0.154176	0.357643	1	2690	NO	NO	NA	NA	NA	NA
REACTOME_MYD88_INDEPENDENT_TLR4_CASCADE	93	-0.222992	-0.873802	0.762195	0.894607	1	1622	0.303985	1.24066	0.0982801	0.358	1	3853	NO	NO	NA	NA	NA	NA
WIERENGA_STAT5A_TARGETS_UP	149	0.436277	1.65558	0	0.0865485	1	1485	0.281153	1.24002	0.075	0.35888	1	1684	NO	NO	NA	NA	NA	NA
GARY_CD5_TARGETS_DN	415	0.363247	1.53024	0.00120192	0.153564	1	4157	0.251027	1.2397	0.0175879	0.359172	1	4551	NO	NO	NA	NA	NA	NA
PASINI_SUZ12_TARGETS_DN	224	0.255855	1.0129	0.431242	0.694642	1	2366	0.267314	1.2397	0.0444965	0.358862	1	2736	NO	NO	NA	NA	NA	NA
REACTOME_SIGNALING_BY_MET	58	0.248537	0.816743	0.759936	0.918042	1	2751	0.332627	1.23958	0.144086	0.358791	1	2381	NO	NO	NA	NA	NA	NA
LINDSTEDT_DENDRITIC_CELL_MATURATION_D	48	0.318091	0.983136	0.477049	0.732006	1	1122	0.343115	1.23888	0.136957	0.359903	1	1504	NO	NO	NA	NA	NA	NA
LEE_LIVER_CANCER_MYC_DN	26	0.292962	0.830053	0.727273	0.905936	1	2059	0.392232	1.23877	0.166302	0.359797	1	1857	NO	NO	NA	NA	NA	NA
GROSS_HYPOXIA_VIA_HIF1A_DN	80	0.346121	1.19258	0.169725	0.478333	1	1784	0.31038	1.23811	0.121348	0.360778	1	3999	NO	NO	NA	NA	NA	NA
LEE_AGING_NEOCORTEX_UP	61	0.415393	1.36379	0.0826446	0.292912	1	1614	0.330139	1.23789	0.143488	0.360869	1	2922	NO	NO	NA	NA	NA	NA
WP_TRANSCRIPTION_COFACTORS_SKI_AND_SKIL_PROTEIN_PARTNERS	17	0.329014	0.84628	0.672355	0.888578	1	60	0.446324	1.23726	0.213415	0.361826	1	3994	NO	NO	NA	NA	NA	NA
REACTOME_EUKARYOTIC_TRANSLATION_INITIATION	117	0.390477	1.44706	0.00737463	0.222443	1	3314	0.295491	1.23641	0.0946237	0.363117	1	8644	NO	NO	NA	NA	NA	NA
BILD_E2F3_ONCOGENIC_SIGNATURE	186	0.302219	1.16627	0.162568	0.510839	1	1899	0.273515	1.23606	0.0737327	0.363508	1	2288	NO	NO	NA	NA	NA	NA
BIOCARTA_IL7_PATHWAY	16	-0.346401	-0.935896	0.531674	0.815732	1	3793	0.449948	1.23582	0.209957	0.363738	1	2596	NO	NO	NA	NA	NA	NA
LINDGREN_BLADDER_CANCER_CLUSTER_2A_DN	114	0.344822	1.24954	0.116212	0.416641	1	3220	0.289222	1.23577	0.102975	0.363516	1	2731	NO	NO	NA	NA	NA	NA
MOLENAAR_TARGETS_OF_CCND1_AND_CDK4_DN	49	-0.395257	-1.41188	0.0520833	0.37018	1	2052	0.335922	1.23575	0.165939	0.363244	1	2371	NO	NO	NA	NA	NA	NA
REACTOME_TRISTETRAPROLIN_TTP_ZFP36_BINDS_AND_DESTABILIZES_MRNA	17	0.625216	1.58159	0.0333919	0.125683	1	3244	0.451385	1.23566	0.197125	0.363083	1	4227	NO	NO	NA	NA	NA	NA
WP_MELATONIN_METABOLISM_AND_EFFECTS	26	0.368663	1.03395	0.396825	0.665915	1	1658	0.391297	1.23521	0.168443	0.363673	1	4290	NO	NO	NA	NA	NA	NA
BIOCARTA_BAD_PATHWAY	20	0.29334	0.758951	0.800357	0.959303	1	1342	0.418333	1.23502	0.206897	0.363756	1	1357	NO	NO	NA	NA	NA	NA
PHONG_TNF_RESPONSE_VIA_P38_COMPLETE	191	0.279203	1.10527	0.25266	0.583171	1	1942	0.271904	1.23457	0.0559441	0.364323	1	2805	NO	NO	NA	NA	NA	NA
WP_TYPE_2_PAPILLARY_RENAL_CELL_CARCINOMA	26	-0.387535	-1.18755	0.209412	0.540331	1	991	0.393765	1.23429	0.180401	0.364564	1	3148	NO	NO	NA	NA	NA	NA
PETRETTO_HEART_MASS_QTL_CIS_UP	28	0.397163	1.12136	0.304878	0.563804	1	2850	0.386736	1.23389	0.185501	0.365077	1	3074	NO	NO	NA	NA	NA	NA
ROZANOV_MMP14_TARGETS_UP	167	0.302317	1.15643	0.174387	0.521939	1	2073	0.276772	1.23385	0.0642857	0.364848	1	1311	NO	NO	NA	NA	NA	NA
ALFANO_MYC_TARGETS	193	0.422246	1.63277	0.00137931	0.0943683	1	1875	0.26987	1.23382	0.0631068	0.364589	1	2130	NO	NO	NA	NA	NA	NA
REACTOME_EXTRA_NUCLEAR_ESTROGEN_SIGNALING	58	0.302676	0.983773	0.472613	0.731575	1	3360	0.326641	1.23379	0.131868	0.36432	1	609	NO	NO	NA	NA	NA	NA
BROWNE_HCMV_INFECTION_1HR_UP	32	0.356609	1.04495	0.373702	0.651076	1	2728	0.369003	1.23329	0.154195	0.364972	1	2288	NO	NO	NA	NA	NA	NA
REACTOME_ESR_MEDIATED_SIGNALING	135	0.230407	0.872855	0.737374	0.866514	1	3420	0.290259	1.2332	0.0924171	0.364834	1	2883	NO	NO	NA	NA	NA	NA
TSENG_ADIPOGENIC_POTENTIAL_UP	18	0.512254	1.34415	0.124074	0.314372	1	2277	0.431076	1.23266	0.197556	0.365588	1	2343	NO	NO	NA	NA	NA	NA
PID_INSULIN_GLUCOSE_PATHWAY	21	0.213142	0.563295	0.966973	1	1	3724	0.425384	1.2324	0.197895	0.365779	1	3858	NO	NO	NA	NA	NA	NA
VART_KSHV_INFECTION_ANGIOGENIC_MARKERS_DN	59	0.339443	1.12133	0.308661	0.56346	1	586	0.327982	1.23232	0.137255	0.365633	1	2412	NO	NO	NA	NA	NA	NA
REACTOME_ASYMMETRIC_LOCALIZATION_OF_PCP_PROTEINS	60	0.327981	1.08839	0.325914	0.599948	1	4502	0.329674	1.23226	0.12743	0.365442	1	213	NO	NO	NA	NA	NA	NA
WP_AMPLIFICATION_AND_EXPANSION_OF_ONCOGENIC_PATHWAYS_AS_METASTATIC_TRAITS	15	-0.353566	-0.934428	0.546697	0.818263	1	1771	0.453464	1.23217	0.221729	0.365301	1	3558	NO	NO	NA	NA	NA	NA
KIM_RESPONSE_TO_TSA_AND_DECITABINE_UP	61	-0.262989	-0.965991	0.511173	0.77316	1	1612	0.321807	1.23195	0.154661	0.365411	1	2309	NO	NO	NA	NA	NA	NA
MARCHINI_TRABECTEDIN_RESISTANCE_DN	31	0.516875	1.49636	0.0463122	0.182251	1	1078	0.375344	1.23173	0.181619	0.365584	1	739	NO	NO	NA	NA	NA	NA
AMUNDSON_DNA_DAMAGE_RESPONSE_TP53	15	0.422492	1.05693	0.398946	0.637581	1	1160	0.457041	1.23168	0.221505	0.365364	1	1265	NO	NO	NA	NA	NA	NA
YIH_RESPONSE_TO_ARSENITE_C1	19	0.415754	1.09803	0.333962	0.589936	1	1704	0.433847	1.23158	0.20614	0.365281	1	3637	NO	NO	NA	NA	NA	NA
WP_INTRACELLULAR_TRAFFICKING_PROTEINS_INVOLVED_IN_CMT_NEUROPATHY	22	0.54434	1.49246	0.0681818	0.185841	1	730	0.409449	1.23144	0.187215	0.36523	1	1140	NO	NO	NA	NA	NA	NA
REACTOME_ERCC6_CSB_AND_EHMT2_G9A_POSITIVELY_REGULATE_RRNA_EXPRESSION	16	-0.402917	-1.06819	0.354911	0.656628	1	5424	0.446378	1.23125	0.201313	0.365275	1	3398	NO	NO	NA	NA	NA	NA
NOUZOVA_METHYLATED_IN_APL	36	0.267934	0.795754	0.752981	0.935856	1	2186	0.354522	1.23111	0.157428	0.365208	1	1666	NO	NO	NA	NA	NA	NA
BRUINS_UVC_RESPONSE_VIA_TP53_GROUP_B	373	0.243578	1.01334	0.435504	0.695192	1	1642	0.250262	1.23053	0.0335052	0.366042	1	2005	NO	NO	NA	NA	NA	NA
REACTOME_ION_HOMEOSTASIS	34	0.293028	0.862042	0.65416	0.875464	1	1348	0.374994	1.23039	0.156388	0.366004	1	1845	NO	NO	NA	NA	NA	NA
REACTOME_PURINERGIC_SIGNALING_IN_LEISHMANIASIS_INFECTION	21	0.399062	1.07201	0.373606	0.617441	1	2113	0.414357	1.2303	0.194131	0.365882	1	1277	NO	NO	NA	NA	NA	NA
BURTON_ADIPOGENESIS_4	38	0.370189	1.13426	0.273333	0.551894	1	3487	0.363656	1.22984	0.151767	0.366556	1	3960	NO	NO	NA	NA	NA	NA
KEGG_FOCAL_ADHESION	134	0.237195	0.890435	0.685552	0.845719	1	1912	0.282355	1.22936	0.0886918	0.367221	1	4010	NO	NO	NA	NA	NA	NA
YAO_TEMPORAL_RESPONSE_TO_PROGESTERONE_CLUSTER_15	22	-0.392159	-1.18068	0.222749	0.550704	1	5050	0.405932	1.22925	0.199531	0.367106	1	1956	NO	NO	NA	NA	NA	NA
BIOCARTA_NUCLEARRS_PATHWAY	16	0.360636	0.911898	0.576779	0.81755	1	591	0.454876	1.22916	0.206074	0.366965	1	2564	NO	NO	NA	NA	NA	NA
LEE_LIVER_CANCER_E2F1_DN	28	0.313152	0.885722	0.634868	0.851237	1	3353	0.380336	1.22913	0.177011	0.36669	1	2507	NO	NO	NA	NA	NA	NA
BOWIE_RESPONSE_TO_TAMOXIFEN	17	0.587018	1.49515	0.05	0.182544	1	3087	0.424049	1.22905	0.209091	0.366535	1	4236	NO	NO	NA	NA	NA	NA
REACTOME_PERK_REGULATES_GENE_EXPRESSION	29	0.628342	1.80885	0	0.0355927	0.987	3244	0.394422	1.22889	0.188406	0.366537	1	3176	NO	NO	NA	NA	NA	NA
AMIT_EGF_RESPONSE_240_HELA	47	0.38683	1.22019	0.175123	0.451618	1	1399	0.343914	1.22789	0.16055	0.368176	1	2921	NO	NO	NA	NA	NA	NA
WP_CALCIUM_REGULATION_IN_THE_CARDIAC_CELL	82	-0.256027	-1.01079	0.433242	0.717005	1	1761	0.312327	1.22775	0.126728	0.36812	1	2964	NO	NO	NA	NA	NA	NA
PEDRIOLI_MIR31_TARGETS_UP	111	0.254473	0.928722	0.595342	0.795499	1	2027	0.295224	1.22774	0.0909091	0.367834	1	1322	NO	NO	NA	NA	NA	NA
MASSARWEH_TAMOXIFEN_RESISTANCE_UP	412	0.275514	1.15899	0.128606	0.519951	1	1642	0.250286	1.22655	0.015625	0.369869	1	2399	NO	NO	NA	NA	NA	NA
REACTOME_CIRCADIAN_CLOCK	64	0.393281	1.29963	0.106977	0.365915	1	2376	0.322062	1.22655	0.119639	0.369568	1	4601	NO	NO	NA	NA	NA	NA
CHIANG_LIVER_CANCER_SUBCLASS_UNANNOTATED_UP	56	0.434101	1.39752	0.0662359	0.260909	1	1637	0.336751	1.2264	0.140998	0.369551	1	1873	NO	NO	NA	NA	NA	NA
LANG_MYB_FAMILY_TARGETS	29	0.499014	1.43304	0.0579216	0.237785	1	2349	0.376234	1.226	0.18552	0.370004	1	3236	NO	NO	NA	NA	NA	NA
MCBRYAN_PUBERTAL_BREAST_3_4WK_UP	121	0.264995	0.967955	0.531157	0.75055	1	465	0.289817	1.22566	0.109661	0.370381	1	1938	NO	NO	NA	NA	NA	NA
BHATI_G2M_ARREST_BY_2METHOXYESTRADIOL_UP	90	0.376107	1.32523	0.0733945	0.334838	1	2975	0.303393	1.22525	0.118993	0.370824	1	3504	NO	NO	NA	NA	NA	NA
WAMUNYOKOLI_OVARIAN_CANCER_GRADES_1_2_UP	104	0.30119	1.08259	0.315169	0.60632	1	2562	0.29537	1.22469	0.11991	0.371646	1	2846	NO	NO	NA	NA	NA	NA
ZHAN_V2_LATE_DIFFERENTIATION_GENES	42	0.377372	1.16939	0.244373	0.50885	1	3287	0.35121	1.22412	0.166297	0.372459	1	4669	NO	NO	NA	NA	NA	NA
RADMACHER_AML_PROGNOSIS	52	0.251097	0.790436	0.799028	0.93837	1	1768	0.335445	1.22317	0.145414	0.37397	1	1890	NO	NO	NA	NA	NA	NA
WP_IL6_SIGNALING_PATHWAY	40	-0.337478	-1.14296	0.237745	0.576229	1	2360	0.354746	1.22298	0.145022	0.374038	1	4085	NO	NO	NA	NA	NA	NA
WP_GENOTOXICITY_PATHWAY	50	0.259362	0.825789	0.753289	0.909834	1	1564	0.334664	1.22282	0.177419	0.374009	1	2358	NO	NO	NA	NA	NA	NA
AMBROSINI_FLAVOPIRIDOL_TREATMENT_TP53	82	-0.302064	-1.15306	0.186301	0.566627	1	2060	0.306445	1.22268	0.109813	0.373975	1	1845	NO	NO	NA	NA	NA	NA
SCHAEFFER_PROSTATE_DEVELOPMENT_48HR_DN	227	0.324336	1.2895	0.0556291	0.372644	1	2210	0.262444	1.22223	0.0496454	0.374623	1	1473	NO	NO	NA	NA	NA	NA
HAN_SATB1_TARGETS_UP	313	0.349375	1.42308	0.0102433	0.243854	1	1750	0.255416	1.22179	0.030303	0.375208	1	3350	NO	NO	NA	NA	NA	NA
WP_NUCLEAR_RECEPTORS	22	0.531633	1.423	0.0827586	0.24355	1	720	0.408438	1.22151	0.20614	0.375413	1	2138	NO	NO	NA	NA	NA	NA
BENPORATH_PRC2_TARGETS	179	0.38047	1.46843	0.00266667	0.204325	1	1923	0.269812	1.2206	0.0705882	0.37695	1	2359	NO	NO	NA	NA	NA	NA
MOHANKUMAR_HOXA1_TARGETS_DN	75	0.385505	1.32393	0.0866966	0.336502	1	1269	0.311981	1.22033	0.134228	0.377159	1	698	NO	NO	NA	NA	NA	NA
GAZIN_EPIGENETIC_SILENCING_BY_KRAS	21	-0.297535	-0.852047	0.705189	0.919542	1	3152	0.413803	1.22025	0.213836	0.377003	1	2883	NO	NO	NA	NA	NA	NA
FISCHER_DIRECT_P53_TARGETS_META_ANALYSIS	241	-0.246384	-1.11507	0.173913	0.60801	1	1913	0.2641	1.21955	0.0808824	0.378054	1	2339	NO	NO	NA	NA	NA	NA
SMID_BREAST_CANCER_ERBB2_UP	83	-0.25765	-0.993653	0.458824	0.736467	1	2246	0.307784	1.21941	0.131403	0.378031	1	3098	NO	NO	NA	NA	NA	NA
RUTELLA_RESPONSE_TO_HGF_DN	196	0.291239	1.1367	0.223419	0.549261	1	2059	0.267241	1.21934	0.0717703	0.377831	1	2098	NO	NO	NA	NA	NA	NA
REACTOME_HDACS_DEACETYLATE_HISTONES	32	-0.411558	-1.29223	0.1375	0.461804	1	5424	0.370067	1.21915	0.183673	0.377895	1	3776	NO	NO	NA	NA	NA	NA
WP_EGFR_TYROSINE_KINASE_INHIBITOR_RESISTANCE	66	0.325036	1.10973	0.253589	0.577382	1	1448	0.314574	1.219	0.150463	0.377902	1	1763	NO	NO	NA	NA	NA	NA
MCCLUNG_DELTA_FOSB_TARGETS_8WK	34	0.210261	0.621787	0.96828	1	1	2245	0.362298	1.21883	0.186147	0.377954	1	3730	NO	NO	NA	NA	NA	NA
RHEIN_ALL_GLUCOCORTICOID_THERAPY_UP	64	0.432627	1.45125	0.0324149	0.219892	1	1861	0.316716	1.21877	0.155983	0.377747	1	3364	NO	NO	NA	NA	NA	NA
BIOCARTA_P53HYPOXIA_PATHWAY	21	0.377655	1.01832	0.421517	0.688157	1	2628	0.413744	1.2187	0.20625	0.377585	1	3008	NO	NO	NA	NA	NA	NA
FRIDMAN_IMMORTALIZATION_DN	25	0.330761	0.948855	0.524535	0.773361	1	2585	0.398302	1.21861	0.172199	0.377467	1	2651	NO	NO	NA	NA	NA	NA
KEGG_VEGF_SIGNALING_PATHWAY	57	0.272728	0.914227	0.599681	0.814012	1	2506	0.326047	1.21842	0.148387	0.377566	1	1464	NO	NO	NA	NA	NA	NA
GAVIN_FOXP3_TARGETS_CLUSTER_P4	75	0.317911	1.09065	0.300462	0.597636	1	1743	0.312267	1.21814	0.133772	0.377777	1	2616	NO	NO	NA	NA	NA	NA
PLASARI_TGFB1_SIGNALING_VIA_NFIC_1HR_DN	69	-0.313466	-1.17146	0.198251	0.560067	1	2420	0.316374	1.21779	0.13969	0.378199	1	2882	NO	NO	NA	NA	NA	NA
MILI_PSEUDOPODIA_HAPTOTAXIS_UP	460	0.365778	1.56692	0	0.132792	1	4114	0.244175	1.21747	0.02849	0.378521	1	3860	NO	NO	NA	NA	NA	NA
WATANABE_RECTAL_CANCER_RADIOTHERAPY_RESPONSIVE_DN	79	0.38343	1.32631	0.0725926	0.333537	1	3131	0.306674	1.21644	0.138568	0.380368	1	3878	NO	NO	NA	NA	NA	NA
BIOCARTA_PML_PATHWAY	15	-0.491043	-1.32558	0.126106	0.434469	1	3337	0.438708	1.21608	0.217484	0.380746	1	2388	NO	NO	NA	NA	NA	NA
XU_CREBBP_TARGETS_DN	32	0.412034	1.20963	0.198556	0.459535	1	1362	0.374594	1.21586	0.19214	0.380895	1	3448	NO	NO	NA	NA	NA	NA
WANG_LSD1_TARGETS_DN	19	0.576714	1.51293	0.0446097	0.168179	1	546	0.41453	1.21541	0.214442	0.381513	1	139	NO	NO	NA	NA	NA	NA
DEURIG_T_CELL_PROLYMPHOCYTIC_LEUKEMIA_DN	290	0.295493	1.20523	0.0927419	0.462713	1	2221	0.254075	1.21517	0.0408163	0.381688	1	3167	NO	NO	NA	NA	NA	NA
CHIANG_LIVER_CANCER_SUBCLASS_PROLIFERATION_UP	151	0.264931	0.996399	0.464748	0.715672	1	1497	0.277235	1.2151	0.1	0.381522	1	3430	NO	NO	NA	NA	NA	NA
REACTOME_REGULATION_OF_HSF1_MEDIATED_HEAT_SHOCK_RESPONSE	72	0.355737	1.21065	0.171875	0.458902	1	3978	0.313335	1.21451	0.150985	0.382358	1	3310	NO	NO	NA	NA	NA	NA
ICHIBA_GRAFT_VERSUS_HOST_DISEASE_35D_UP	100	0.374948	1.32968	0.061194	0.329987	1	1057	0.296201	1.21399	0.110345	0.383123	1	2520	NO	NO	NA	NA	NA	NA
REACTOME_INTERLEUKIN_1_FAMILY_SIGNALING	119	0.238889	0.884889	0.685673	0.851509	1	4502	0.285121	1.2136	0.112088	0.383564	1	4240	NO	NO	NA	NA	NA	NA
REACTOME_MTORC1_MEDIATED_SIGNALLING	24	0.618853	1.71399	0.0165746	0.0637397	1	904	0.396928	1.21353	0.196653	0.383384	1	2404	NO	NO	NA	NA	NA	NA
REACTOME_SIGNALING_BY_ERBB2	39	-0.208384	-0.697895	0.923261	1	1	3671	0.351378	1.2132	0.169643	0.383699	1	1501	NO	NO	NA	NA	NA	NA
BURTON_ADIPOGENESIS_2	56	0.394377	1.27144	0.134921	0.390438	1	2513	0.324802	1.21317	0.16122	0.383446	1	3287	NO	NO	NA	NA	NA	NA
WP_KIT_RECEPTOR_SIGNALING_PATHWAY	55	0.24155	0.772789	0.837359	0.950141	1	926	0.326483	1.21307	0.153017	0.383318	1	2596	NO	NO	NA	NA	NA	NA
MIKKELSEN_IPS_ICP_WITH_H3K4ME3_AND_H327ME3	36	-0.318054	-1.02698	0.389447	0.69311	1	2051	0.356836	1.21287	0.179872	0.383417	1	1087	NO	NO	NA	NA	NA	NA
REACTOME_SIGNALING_BY_TGFB_FAMILY_MEMBERS	85	0.249624	0.880286	0.670229	0.859595	1	661	0.303556	1.2125	0.107527	0.383904	1	4226	NO	NO	NA	NA	NA	NA
SCHUETZ_BREAST_CANCER_DUCTAL_INVASIVE_UP	199	0.313359	1.22325	0.0894309	0.447684	1	1505	0.265781	1.21248	0.0689655	0.383633	1	2069	NO	NO	NA	NA	NA	NA
PID_NFKAPPAB_ATYPICAL_PATHWAY	16	0.330411	0.841859	0.684115	0.893254	1	1007	0.437628	1.21216	0.191446	0.384022	1	1294	NO	NO	NA	NA	NA	NA
KEGG_SELENOAMINO_ACID_METABOLISM	20	0.362649	0.9457	0.540493	0.777888	1	2882	0.412466	1.21137	0.194969	0.385286	1	2159	NO	NO	NA	NA	NA	NA
REACTOME_INFLUENZA_INFECTION	151	0.340951	1.28663	0.0610264	0.375938	1	3952	0.276973	1.21134	0.110843	0.385026	1	3397	NO	NO	NA	NA	NA	NA
RIZKI_TUMOR_INVASIVENESS_3D_UP	143	0.370005	1.39253	0.0280899	0.264298	1	2242	0.277504	1.21127	0.121281	0.384866	1	1204	NO	NO	NA	NA	NA	NA
LU_EZH2_TARGETS_DN	313	0.241458	0.988855	0.496144	0.72699	1	2629	0.250944	1.21092	0.0603015	0.385237	1	2675	NO	NO	NA	NA	NA	NA
WANG_TUMOR_INVASIVENESS_DN	183	0.267644	1.0525	0.330556	0.642547	1	2458	0.270132	1.21062	0.0865385	0.3855	1	3464	NO	NO	NA	NA	NA	NA
PID_RB_1PATHWAY	56	0.251273	0.829914	0.745656	0.904981	1	617	0.329192	1.20999	0.19256	0.386517	1	3015	NO	NO	NA	NA	NA	NA
CHIBA_RESPONSE_TO_TSA	37	0.489817	1.51049	0.0490694	0.170486	1	1446	0.356925	1.2095	0.168831	0.387238	1	1877	NO	NO	NA	NA	NA	NA
WP_HISTONE_MODIFICATIONS	35	0.16128	0.486616	0.996689	1	1	3431	0.357688	1.20929	0.17773	0.387361	1	2597	NO	NO	NA	NA	NA	NA
CROONQUIST_NRAS_VS_STROMAL_STIMULATION_DN	72	-0.306478	-1.14579	0.204787	0.574172	1	2245	0.310845	1.20922	0.14	0.387205	1	2503	NO	NO	NA	NA	NA	NA
REACTOME_COOPERATION_OF_PREFOLDIN_AND_TRIC_CCT_IN_ACTIN_AND_TUBULIN_FOLDING	27	0.50207	1.42391	0.0794702	0.242969	1	3126	0.385559	1.20908	0.190698	0.387177	1	3188	NO	NO	NA	NA	NA	NA
BIOCARTA_ECM_PATHWAY	18	-0.264649	-0.736782	0.832627	0.995026	1	1694	0.417637	1.2079	0.211618	0.389216	1	2810	NO	NO	NA	NA	NA	NA
KEGG_REGULATION_OF_ACTIN_CYTOSKELETON	149	-0.239824	-1.02717	0.367133	0.693369	1	2598	0.277858	1.20781	0.0931818	0.3891	1	2652	NO	NO	NA	NA	NA	NA
WP_INITIATION_OF_TRANSCRIPTION_AND_TRANSLATION_ELONGATION_AT_THE_HIV1_LTR	31	0.30962	0.888947	0.615929	0.847109	1	3232	0.372363	1.20766	0.191398	0.389093	1	3853	NO	NO	NA	NA	NA	NA
REACTOME_REGULATION_OF_TP53_ACTIVITY_THROUGH_ACETYLATION	29	-0.428738	-1.35035	0.0990566	0.411733	1	5534	0.375861	1.2075	0.201271	0.389129	1	3568	NO	NO	NA	NA	NA	NA
WENG_POR_TARGETS_LIVER_UP	28	0.506013	1.45254	0.0612583	0.219619	1	2122	0.378223	1.20702	0.200431	0.389775	1	3729	NO	NO	NA	NA	NA	NA
INGRAM_SHH_TARGETS_DN	40	-0.273608	-0.905119	0.611794	0.855656	1	2451	0.342536	1.20687	0.152993	0.389738	1	1154	NO	NO	NA	NA	NA	NA
CAFFAREL_RESPONSE_TO_THC_DN	28	-0.25285	-0.782157	0.814554	0.97454	1	3284	0.381322	1.20641	0.219409	0.390449	1	1822	NO	NO	NA	NA	NA	NA
PID_REELIN_PATHWAY	24	-0.219564	-0.649258	0.948357	1	1	4490	0.392467	1.20575	0.208243	0.391527	1	4372	NO	NO	NA	NA	NA	NA
STANELLE_E2F1_TARGETS	24	0.337443	0.919524	0.578067	0.805804	1	2801	0.390113	1.20547	0.208955	0.391793	1	999	NO	NO	NA	NA	NA	NA
KEGG_PROSTATE_CANCER	76	-0.205426	-0.780233	0.890208	0.975071	1	2786	0.306776	1.20502	0.136069	0.392375	1	3133	NO	NO	NA	NA	NA	NA
SABATES_COLORECTAL_ADENOMA_DN	97	0.325088	1.16577	0.196923	0.511672	1	1228	0.294757	1.20467	0.154897	0.392832	1	1988	NO	NO	NA	NA	NA	NA
REACTOME_CELLULAR_RESPONSE_TO_STARVATION	145	0.504005	1.90647	0	0.0154018	0.686	2396	0.273927	1.20446	0.0966184	0.392958	1	2991	NO	NO	NA	NA	NA	NA
LIU_TARGETS_OF_VMYB_VS_CMYB_DN	33	0.412865	1.19797	0.226804	0.472937	1	1840	0.359756	1.2044	0.198257	0.392786	1	2452	NO	NO	NA	NA	NA	NA
WP_TNF_RELATED_WEAK_INDUCER_OF_APOPTOSIS_TWEAK_SIGNALING_PATHWAY	40	0.274318	0.837656	0.72758	0.895999	1	1114	0.348263	1.20297	0.175105	0.395545	1	3853	NO	NO	NA	NA	NA	NA
WP_PRION_DISEASE_PATHWAY	31	0.398604	1.14685	0.291809	0.534808	1	2592	0.371557	1.20293	0.196162	0.395329	1	2677	NO	NO	NA	NA	NA	NA
PID_HDAC_CLASSIII_PATHWAY	22	-0.259531	-0.759274	0.825287	0.982253	1	934	0.395885	1.20274	0.232558	0.395382	1	3059	NO	NO	NA	NA	NA	NA
KEGG_INTESTINAL_IMMUNE_NETWORK_FOR_IGA_PRODUCTION	35	0.480857	1.43046	0.0595447	0.238782	1	1308	0.36557	1.2027	0.204691	0.395145	1	1502	NO	NO	NA	NA	NA	NA
GRUETZMANN_PANCREATIC_CANCER_UP	283	0.266816	1.07704	0.270101	0.611248	1	1850	0.253968	1.20231	0.0557029	0.395611	1	3359	NO	NO	NA	NA	NA	NA
WP_LEPTIN_SIGNALING_PATHWAY	73	0.277516	0.934437	0.583861	0.790633	1	1007	0.306742	1.20185	0.155844	0.396267	1	2690	NO	NO	NA	NA	NA	NA
REACTOME_SIGNALING_BY_MODERATE_KINASE_ACTIVITY_BRAF_MUTANTS	39	0.370696	1.13301	0.267703	0.551895	1	2754	0.34984	1.2017	0.200846	0.39626	1	1998	NO	NO	NA	NA	NA	NA
REACTOME_CONSTITUTIVE_SIGNALING_BY_LIGAND_RESPONSIVE_EGFR_CANCER_VARIANTS	17	-0.303915	-0.815128	0.751082	0.949884	1	3289	0.43373	1.20165	0.232068	0.396058	1	4484	NO	NO	NA	NA	NA	NA
PID_PDGFRB_PATHWAY	122	-0.222431	-0.894377	0.70607	0.86675	1	2065	0.285659	1.20126	0.120419	0.396574	1	2754	NO	NO	NA	NA	NA	NA
HOLLEMAN_ASPARAGINASE_RESISTANCE_ALL_UP	21	0.41958	1.11869	0.319419	0.567682	1	1062	0.404577	1.2007	0.217759	0.397411	1	299	NO	NO	NA	NA	NA	NA
SESTO_RESPONSE_TO_UV_C7	52	0.450007	1.43208	0.0492611	0.237989	1	2062	0.320024	1.20037	0.167401	0.3978	1	1213	NO	NO	NA	NA	NA	NA
PID_AR_TF_PATHWAY	41	-0.247693	-0.838779	0.733333	0.93069	1	1452	0.353162	1.2	0.188312	0.398292	1	3196	NO	NO	NA	NA	NA	NA
WP_PI3KAKT_SIGNALING_PATHWAY	202	0.26922	1.05765	0.325936	0.636575	1	1574	0.26553	1.19976	0.0983982	0.398459	1	1763	NO	NO	NA	NA	NA	NA
WESTON_VEGFA_TARGETS_3HR	34	0.381365	1.13429	0.283993	0.552245	1	486	0.356673	1.19972	0.183673	0.39822	1	1743	NO	NO	NA	NA	NA	NA
MARKEY_RB1_CHRONIC_LOF_DN	72	0.362779	1.24337	0.1518	0.424907	1	486	0.31193	1.19958	0.158879	0.398246	1	1385	NO	NO	NA	NA	NA	NA
REACTOME_SIGNALING_BY_RETINOIC_ACID	27	0.299096	0.842949	0.724868	0.891401	1	946	0.385762	1.19957	0.224444	0.397939	1	362	NO	NO	NA	NA	NA	NA
KANNAN_TP53_TARGETS_DN	20	0.446928	1.18037	0.260563	0.494159	1	1896	0.40729	1.19933	0.21822	0.398133	1	2631	NO	NO	NA	NA	NA	NA
WP_FAS_LIGAND_FASL_PATHWAY_AND_STRESS_INDUCTION_OF_HEAT_SHOCK_PROTEINS_HSP_REGULATION	41	0.260482	0.785152	0.813223	0.941288	1	1704	0.345704	1.19816	0.188209	0.400129	1	1230	NO	NO	NA	NA	NA	NA
REACTOME_CLATHRIN_MEDIATED_ENDOCYTOSIS	115	0.24713	0.906375	0.664265	0.82566	1	1584	0.281256	1.19804	0.122892	0.400088	1	2957	NO	NO	NA	NA	NA	NA
WP_TYROBP_CAUSAL_NETWORK	53	0.380564	1.21735	0.168333	0.453904	1	359	0.321903	1.19763	0.184211	0.400555	1	977	NO	NO	NA	NA	NA	NA
REACTOME_DAG_AND_IP3_SIGNALING	30	0.381004	1.09116	0.336252	0.59932	1	1348	0.368185	1.19734	0.206316	0.400904	1	3760	NO	NO	NA	NA	NA	NA
YANG_BREAST_CANCER_ESR1_BULK_DN	20	0.475131	1.24353	0.21466	0.424987	1	2653	0.412724	1.19732	0.214286	0.400629	1	2280	NO	NO	NA	NA	NA	NA
DAVICIONI_MOLECULAR_ARMS_VS_ERMS_DN	100	0.256163	0.93097	0.599092	0.794162	1	1078	0.291833	1.19639	0.130435	0.40223	1	2683	NO	NO	NA	NA	NA	NA
GENTILE_UV_LOW_DOSE_UP	21	0.251782	0.676022	0.880218	0.996586	1	1160	0.39589	1.19635	0.225166	0.401997	1	1989	NO	NO	NA	NA	NA	NA
REACTOME_DISEASES_OF_SIGNAL_TRANSDUCTION_BY_GROWTH_FACTOR_RECEPTORS_AND_SECOND_MESSENGERS	323	0.212173	0.870972	0.812977	0.866583	1	3155	0.24724	1.19577	0.0628019	0.402906	1	3334	NO	NO	NA	NA	NA	NA
BIOCARTA_GLEEVEC_PATHWAY	23	0.342842	0.931624	0.540925	0.793421	1	403	0.394869	1.19558	0.223819	0.402998	1	2496	NO	NO	NA	NA	NA	NA
REACTOME_IRE1ALPHA_ACTIVATES_CHAPERONES	44	0.290927	0.899355	0.625	0.835297	1	2754	0.341395	1.19541	0.166287	0.403066	1	2398	NO	NO	NA	NA	NA	NA
FLORIO_NEOCORTEX_BASAL_RADIAL_GLIA_UP	132	0.288196	1.07372	0.325284	0.615674	1	1218	0.277055	1.19493	0.12766	0.403725	1	1521	NO	NO	NA	NA	NA	NA
MIKKELSEN_MEF_ICP_WITH_H3K27ME3	57	0.362248	1.19073	0.192616	0.480553	1	251	0.324229	1.1948	0.165533	0.403693	1	1083	NO	NO	NA	NA	NA	NA
ZAMORA_NOS2_TARGETS_UP	50	0.36891	1.20113	0.212121	0.469397	1	3216	0.3298	1.19427	0.191589	0.404422	1	2058	NO	NO	NA	NA	NA	NA
REACTOME_ESTROGEN_DEPENDENT_GENE_EXPRESSION	81	0.216732	0.748241	0.910847	0.965541	1	3232	0.308955	1.19401	0.170616	0.404627	1	3875	NO	NO	NA	NA	NA	NA
ELVIDGE_HYPOXIA_BY_DMOG_UP	96	0.441815	1.57813	0.0119225	0.128201	1	450	0.294167	1.19388	0.147126	0.404548	1	2922	NO	NO	NA	NA	NA	NA
KOKKINAKIS_METHIONINE_DEPRIVATION_96HR_DN	67	0.421389	1.41426	0.0520674	0.247805	1	1156	0.305443	1.19307	0.162471	0.405942	1	3689	NO	NO	NA	NA	NA	NA
LI_AMPLIFIED_IN_LUNG_CANCER	134	0.413751	1.52457	0.00854701	0.156753	1	2845	0.275465	1.19248	0.113475	0.406843	1	3879	NO	NO	NA	NA	NA	NA
HESS_TARGETS_OF_HOXA9_AND_MEIS1_DN	59	0.41646	1.36019	0.0919176	0.297256	1	1743	0.318723	1.19216	0.186788	0.407238	1	583	NO	NO	NA	NA	NA	NA
XU_HGF_TARGETS_REPRESSED_BY_AKT1_DN	48	0.199478	0.626744	0.969005	1	1	3043	0.326204	1.19134	0.19222	0.408639	1	3281	NO	NO	NA	NA	NA	NA
SASSON_RESPONSE_TO_FORSKOLIN_UP	70	0.445403	1.5259	0.0189573	0.156383	1	1850	0.309714	1.19125	0.122449	0.408513	1	3132	NO	NO	NA	NA	NA	NA
KANNAN_TP53_TARGETS_UP	42	-0.370842	-1.24638	0.15	0.491651	1	942	0.344835	1.19088	0.191304	0.408995	1	764	NO	NO	NA	NA	NA	NA
JIANG_HYPOXIA_NORMAL	165	0.392707	1.52653	0.00422535	0.156402	1	2376	0.268162	1.19059	0.11086	0.409347	1	3409	NO	NO	NA	NA	NA	NA
TARTE_PLASMA_CELL_VS_PLASMABLAST_UP	234	0.325777	1.30657	0.0310078	0.359904	1	796	0.252828	1.19045	0.0779816	0.409334	1	1800	NO	NO	NA	NA	NA	NA
WP_TNF_ALPHA_SIGNALING_PATHWAY	89	-0.230544	-0.895802	0.676471	0.866328	1	1794	0.29259	1.19043	0.159827	0.40906	1	3209	NO	NO	NA	NA	NA	NA
VANHARANTA_UTERINE_FIBROID_WITH_7Q_DELETION_UP	62	0.36778	1.2345	0.158654	0.433841	1	3795	0.31235	1.1895	0.205069	0.410678	1	3845	NO	NO	NA	NA	NA	NA
REACTOME_INTERLEUKIN_RECEPTOR_SHC_SIGNALING	24	-0.310018	-0.909058	0.599542	0.850107	1	168	0.378291	1.18797	0.23913	0.413615	1	1501	NO	NO	NA	NA	NA	NA
GUILLAUMOND_KLF10_TARGETS_DN	22	0.314702	0.859272	0.662712	0.87817	1	3518	0.398079	1.18724	0.227876	0.414863	1	3531	NO	NO	NA	NA	NA	NA
WEIGEL_OXIDATIVE_STRESS_RESPONSE	28	-0.266734	-0.830094	0.752273	0.936748	1	3601	0.381755	1.18714	0.208955	0.414765	1	1405	NO	NO	NA	NA	NA	NA
DACOSTA_UV_RESPONSE_VIA_ERCC3_XPCS_DN	74	0.223007	0.762727	0.859649	0.956831	1	1408	0.302452	1.18627	0.165877	0.416293	1	3926	NO	NO	NA	NA	NA	NA
WP_GPCRS_CLASS_A_RHODOPSINLIKE	55	0.382757	1.23403	0.167752	0.434526	1	379	0.315264	1.18607	0.185022	0.416413	1	567	NO	NO	NA	NA	NA	NA
SAGIV_CD24_TARGETS_UP	17	-0.503212	-1.36809	0.0857788	0.391742	1	2975	0.415695	1.18592	0.252588	0.416398	1	3909	NO	NO	NA	NA	NA	NA
REACTOME_POLO_LIKE_KINASE_MEDIATED_EVENTS	15	-0.392729	-1.04	0.415677	0.681524	1	3793	0.439081	1.18584	0.279749	0.416284	1	4503	NO	NO	NA	NA	NA	NA
LEE_CALORIE_RESTRICTION_MUSCLE_DN	37	0.504039	1.52841	0.0279146	0.154515	1	1156	0.353009	1.18539	0.209052	0.41691	1	717	NO	NO	NA	NA	NA	NA
PID_AVB3_OPN_PATHWAY	30	0.334806	0.939822	0.533795	0.783211	1	1007	0.363614	1.18522	0.207627	0.416979	1	4517	NO	NO	NA	NA	NA	NA
FOSTER_KDM1A_TARGETS_UP	114	0.344467	1.25937	0.101449	0.404694	1	2593	0.279477	1.18511	0.138009	0.41689	1	841	NO	NO	NA	NA	NA	NA
REACTOME_IRON_UPTAKE_AND_TRANSPORT	45	0.565545	1.77411	0.00335008	0.0421776	0.999	2578	0.336699	1.18396	0.219027	0.418969	1	3380	NO	NO	NA	NA	NA	NA
REACTOME_RNA_POLYMERASE_II_TRANSCRIBES_SNRNA_GENES	70	0.203523	0.685185	0.957792	0.994764	1	4076	0.304219	1.1835	0.166276	0.419691	1	4274	NO	NO	NA	NA	NA	NA
ASTIER_INTEGRIN_SIGNALING	44	0.485374	1.50104	0.0340909	0.178022	1	1399	0.339476	1.1834	0.202326	0.419598	1	2296	NO	NO	NA	NA	NA	NA
LOPEZ_TRANSLATION_VIA_FN1_SIGNALING	29	0.383814	1.10432	0.305709	0.583805	1	3825	0.36421	1.18328	0.236486	0.419553	1	3289	NO	NO	NA	NA	NA	NA
RAO_BOUND_BY_SALL4	159	0.299616	1.15416	0.201936	0.523517	1	2334	0.26687	1.18174	0.119107	0.422671	1	3524	NO	NO	NA	NA	NA	NA
REACTOME_TOLL_LIKE_RECEPTOR_9_TLR9_CASCADE	89	0.243516	0.846385	0.746224	0.889185	1	1504	0.290442	1.18158	0.166667	0.422691	1	3853	NO	NO	NA	NA	NA	NA
LANDIS_BREAST_CANCER_PROGRESSION_UP	32	0.326331	0.933424	0.58042	0.791922	1	3326	0.359608	1.18129	0.217778	0.422992	1	3128	NO	NO	NA	NA	NA	NA
ALONSO_METASTASIS_EMT_UP	23	0.372394	0.99477	0.487179	0.718169	1	1202	0.387438	1.18127	0.222698	0.422698	1	647	NO	NO	NA	NA	NA	NA
YU_MYC_TARGETS_UP	41	0.296516	0.920138	0.585761	0.805159	1	937	0.341381	1.18112	0.210884	0.422703	1	4658	NO	NO	NA	NA	NA	NA
SHEDDEN_LUNG_CANCER_GOOD_SURVIVAL_A4	130	-0.270843	-1.13055	0.164596	0.588625	1	2262	0.269699	1.1809	0.116331	0.422878	1	1430	NO	NO	NA	NA	NA	NA
PID_CERAMIDE_PATHWAY	43	0.403325	1.23526	0.203947	0.433094	1	1342	0.334693	1.17985	0.202247	0.424871	1	4020	NO	NO	NA	NA	NA	NA
KEGG_SMALL_CELL_LUNG_CANCER	68	-0.247407	-0.916902	0.648045	0.83851	1	3671	0.30689	1.17984	0.174888	0.424583	1	1837	NO	NO	NA	NA	NA	NA
LEE_LIVER_CANCER_ACOX1_UP	41	0.508347	1.57495	0.0194489	0.129292	1	1276	0.341413	1.1797	0.206522	0.42455	1	1617	NO	NO	NA	NA	NA	NA
FARMER_BREAST_CANCER_BASAL_VS_LULMINAL	234	0.307729	1.2266	0.0987984	0.443878	1	1821	0.254903	1.17918	0.112128	0.425366	1	2662	NO	NO	NA	NA	NA	NA
BILBAN_B_CLL_LPL_DN	35	-0.306793	-1.01348	0.447867	0.71153	1	1448	0.354132	1.17875	0.236443	0.425955	1	2890	NO	NO	NA	NA	NA	NA
TURASHVILI_BREAST_CARCINOMA_DUCTAL_VS_LOBULAR_UP	17	0.426571	1.08202	0.369091	0.606495	1	3018	0.421479	1.17874	0.235412	0.425659	1	2675	NO	NO	NA	NA	NA	NA
PID_NFAT_3PATHWAY	51	0.287636	0.928173	0.560582	0.795609	1	1577	0.322643	1.17871	0.193059	0.425383	1	3576	NO	NO	NA	NA	NA	NA
KEGG_TYPE_II_DIABETES_MELLITUS	31	0.244163	0.713015	0.875639	0.984029	1	1912	0.360246	1.17835	0.212329	0.425815	1	913	NO	NO	NA	NA	NA	NA
ZHANG_TARGETS_OF_EWSR1_FLI1_FUSION	72	0.379197	1.31666	0.091195	0.346229	1	2086	0.299844	1.17809	0.199074	0.426049	1	860	NO	NO	NA	NA	NA	NA
RAMASWAMY_METASTASIS_UP	56	0.296305	0.953504	0.559934	0.768866	1	2957	0.32137	1.17785	0.197248	0.426212	1	4113	NO	NO	NA	NA	NA	NA
MARKEY_RB1_ACUTE_LOF_UP	198	-0.224173	-0.985588	0.496454	0.748111	1	3131	0.255279	1.17763	0.100962	0.426336	1	3583	NO	NO	NA	NA	NA	NA
JOHANSSON_GLIOMAGENESIS_BY_PDGFB_UP	55	0.326731	1.06642	0.348243	0.625881	1	976	0.317407	1.17739	0.189427	0.426577	1	2201	NO	NO	NA	NA	NA	NA
GERHOLD_ADIPOGENESIS_DN	45	0.356859	1.1042	0.304054	0.583266	1	3358	0.331517	1.17735	0.203704	0.426347	1	2381	NO	NO	NA	NA	NA	NA
REACTOME_SYNTHESIS_OF_PIPS_AT_THE_GOLGI_MEMBRANE	15	0.488542	1.21523	0.211169	0.45569	1	689	0.427392	1.17734	0.259875	0.426033	1	2479	NO	NO	NA	NA	NA	NA
OSADA_ASCL1_TARGETS_UP	26	0.516231	1.40982	0.0956522	0.251194	1	597	0.376514	1.17699	0.219828	0.426464	1	2412	NO	NO	NA	NA	NA	NA
WP_TARGET_OF_RAPAMYCIN_TOR_SIGNALING	34	0.599981	1.79327	0.00339559	0.0382952	0.994	1441	0.355766	1.17693	0.232506	0.426258	1	188	NO	NO	NA	NA	NA	NA
COULOUARN_TEMPORAL_TGFB1_SIGNATURE_UP	87	0.465404	1.61479	0.00473186	0.104227	1	2376	0.290184	1.17615	0.167442	0.42767	1	2038	NO	NO	NA	NA	NA	NA
FLOTHO_PEDIATRIC_ALL_THERAPY_RESPONSE_UP	46	0.520919	1.6276	0.00648298	0.0976579	1	2658	0.326792	1.17612	0.209746	0.427402	1	3455	NO	NO	NA	NA	NA	NA
ODONNELL_TFRC_TARGETS_DN	104	-0.371564	-1.50694	0	0.279846	1	2408	0.284313	1.17583	0.15493	0.427722	1	4348	NO	NO	NA	NA	NA	NA
FOURNIER_ACINAR_DEVELOPMENT_LATE_2	259	0.346497	1.39614	0.00801068	0.261998	1	2853	0.249619	1.17578	0.0819277	0.427514	1	3663	NO	NO	NA	NA	NA	NA
PEREZ_TP53_AND_TP63_TARGETS	125	-0.27822	-1.13246	0.200549	0.588102	1	2753	0.275033	1.175	0.143836	0.428888	1	2138	NO	NO	NA	NA	NA	NA
WP_FRAGILE_X_SYNDROME	89	0.267835	0.950925	0.538226	0.771513	1	1568	0.287928	1.1747	0.160356	0.429244	1	2964	NO	NO	NA	NA	NA	NA
PID_TGFBR_PATHWAY	48	-0.209421	-0.728835	0.915049	0.994286	1	1033	0.33346	1.17372	0.19958	0.431059	1	4001	NO	NO	NA	NA	NA	NA
NADLER_OBESITY_DN	33	0.257957	0.735195	0.843537	0.972936	1	4075	0.355291	1.17276	0.232719	0.432917	1	978	NO	NO	NA	NA	NA	NA
REACTOME_TRANSPORT_TO_THE_GOLGI_AND_SUBSEQUENT_MODIFICATION	158	0.19075	0.729838	0.963014	0.973975	1	4677	0.264773	1.17267	0.125	0.432789	1	3836	NO	NO	NA	NA	NA	NA
WP_GLUCOCORTICOID_RECEPTOR_PATHWAY	46	0.454026	1.4472	0.0553691	0.222672	1	1016	0.329697	1.17252	0.227373	0.432821	1	1781	NO	NO	NA	NA	NA	NA
PARK_HSC_VS_MULTIPOTENT_PROGENITORS_UP	17	0.312368	0.790052	0.757216	0.938592	1	4008	0.428235	1.17146	0.25	0.434841	1	2964	NO	NO	NA	NA	NA	NA
CHANG_IMMORTALIZED_BY_HPV31_DN	36	0.466583	1.38683	0.0847751	0.267839	1	2062	0.352616	1.17137	0.233333	0.434727	1	3490	NO	NO	NA	NA	NA	NA
BIOCARTA_KERATINOCYTE_PATHWAY	41	-0.343763	-1.18604	0.190955	0.542266	1	1998	0.337317	1.17109	0.227459	0.435023	1	2388	NO	NO	NA	NA	NA	NA
BAELDE_DIABETIC_NEPHROPATHY_DN	341	0.325664	1.3409	0.0144231	0.316874	1	2893	0.240972	1.17094	0.0786241	0.435039	1	3879	NO	NO	NA	NA	NA	NA
WP_NETRINUNC5B_SIGNALING_PATHWAY	39	-0.347148	-1.15096	0.223077	0.567395	1	2890	0.338524	1.1709	0.205821	0.434814	1	1860	NO	NO	NA	NA	NA	NA
KEGG_CHRONIC_MYELOID_LEUKEMIA	67	-0.246923	-0.917656	0.637883	0.838059	1	4179	0.303135	1.17076	0.186364	0.434817	1	2956	NO	NO	NA	NA	NA	NA
LEE_LIVER_CANCER_ACOX1_DN	26	-0.298213	-0.898921	0.643991	0.862998	1	694	0.373975	1.17054	0.231461	0.434992	1	3365	NO	NO	NA	NA	NA	NA
PARK_APL_PATHOGENESIS_DN	35	0.481542	1.41999	0.0613288	0.244213	1	447	0.347238	1.1703	0.226374	0.435182	1	737	NO	NO	NA	NA	NA	NA
SCHAEFFER_SOX9_TARGETS_IN_PROSTATE_DEVELOPMENT_DN	33	0.331327	0.978587	0.505863	0.736001	1	1265	0.354213	1.17014	0.218818	0.435193	1	727	NO	NO	NA	NA	NA	NA
HOWLIN_CITED1_TARGETS_1_DN	28	0.406595	1.16242	0.257679	0.516344	1	3592	0.373862	1.17006	0.253363	0.43509	1	1591	NO	NO	NA	NA	NA	NA
WP_PATHWAYS_IN_CLEAR_CELL_RENAL_CELL_CARCINOMA	64	0.379659	1.27266	0.131868	0.390901	1	2027	0.305816	1.16952	0.184783	0.435894	1	3367	NO	NO	NA	NA	NA	NA
LEE_LIVER_CANCER_SURVIVAL_DN	158	0.312033	1.19149	0.15625	0.480076	1	2871	0.266049	1.16932	0.140476	0.436024	1	3430	NO	NO	NA	NA	NA	NA
MORI_MATURE_B_LYMPHOCYTE_UP	85	0.348049	1.20865	0.152466	0.458692	1	2599	0.28815	1.16865	0.187082	0.437174	1	2452	NO	NO	NA	NA	NA	NA
KEGG_LEUKOCYTE_TRANSENDOTHELIAL_MIGRATION	79	-0.360144	-1.40667	0.0294985	0.37182	1	3307	0.296614	1.16848	0.183585	0.437238	1	2482	NO	NO	NA	NA	NA	NA
KORKOLA_CORRELATED_WITH_POU5F1	18	0.469194	1.21728	0.19666	0.45362	1	401	0.408011	1.16824	0.241453	0.437464	1	1705	NO	NO	NA	NA	NA	NA
ZHAN_MULTIPLE_MYELOMA_DN	21	0.362888	0.972072	0.491289	0.744696	1	1062	0.402717	1.16819	0.246753	0.437273	1	1442	NO	NO	NA	NA	NA	NA
TURASHVILI_BREAST_DUCTAL_CARCINOMA_VS_DUCTAL_NORMAL_DN	103	0.340569	1.23773	0.110626	0.429147	1	1821	0.281222	1.16813	0.157518	0.437057	1	1956	NO	NO	NA	NA	NA	NA
KIM_MYC_AMPLIFICATION_TARGETS_DN	70	0.322213	1.09139	0.313788	0.599119	1	2129	0.30004	1.16796	0.194313	0.437127	1	2824	NO	NO	NA	NA	NA	NA
BHAT_ESR1_TARGETS_VIA_AKT1_UP	196	0.371677	1.44492	0.00407056	0.223587	1	2644	0.257889	1.16751	0.111111	0.437814	1	2524	NO	NO	NA	NA	NA	NA
REACTOME_REGULATION_OF_GLUCOKINASE_BY_GLUCOKINASE_REGULATORY_PROTEIN	28	0.427327	1.22612	0.191682	0.444532	1	3952	0.364257	1.16714	0.232068	0.438306	1	3618	NO	NO	NA	NA	NA	NA
ONKEN_UVEAL_MELANOMA_DN	425	0.301592	1.26344	0.0340219	0.399806	1	2960	0.235589	1.16674	0.075188	0.438908	1	3086	NO	NO	NA	NA	NA	NA
STEIN_ESR1_TARGETS	63	0.339925	1.12683	0.248773	0.559679	1	714	0.305544	1.16637	0.218263	0.439386	1	1430	NO	NO	NA	NA	NA	NA
MIKKELSEN_NPC_HCP_WITH_H3K4ME3_AND_H3K27ME3	83	0.363343	1.26731	0.12093	0.393115	1	1219	0.289521	1.16636	0.191398	0.439101	1	1876	NO	NO	NA	NA	NA	NA
REACTOME_NCAM_SIGNALING_FOR_NEURITE_OUT_GROWTH	33	0.404778	1.20306	0.20654	0.46575	1	622	0.35368	1.16633	0.234234	0.438839	1	1501	NO	NO	NA	NA	NA	NA
REACTOME_COPI_INDEPENDENT_GOLGI_TO_ER_RETROGRADE_TRAFFIC	42	0.199981	0.619179	0.97377	1	1	4325	0.326709	1.16593	0.203501	0.439468	1	5034	NO	NO	NA	NA	NA	NA
BROWNE_HCMV_INFECTION_8HR_DN	34	0.390209	1.15461	0.268078	0.52292	1	2086	0.348804	1.16527	0.241758	0.440563	1	1385	NO	NO	NA	NA	NA	NA
MILI_PSEUDOPODIA	44	0.354759	1.09356	0.329154	0.594023	1	1840	0.325367	1.16515	0.230769	0.440514	1	3336	NO	NO	NA	NA	NA	NA
KASLER_HDAC7_TARGETS_1_UP	169	0.31579	1.21921	0.126918	0.451723	1	2285	0.25756	1.16455	0.139151	0.441585	1	2357	NO	NO	NA	NA	NA	NA
RUAN_RESPONSE_TO_TNF_DN	53	0.303735	0.978541	0.494253	0.735703	1	1875	0.325816	1.16437	0.226374	0.441684	1	2426	NO	NO	NA	NA	NA	NA
REACTOME_TRANSCRIPTIONAL_REGULATION_OF_WHITE_ADIPOCYTE_DIFFERENTIATION	68	0.320442	1.06629	0.336991	0.62576	1	1007	0.298403	1.16422	0.173913	0.441704	1	2783	NO	NO	NA	NA	NA	NA
CAIRO_LIVER_DEVELOPMENT_UP	96	0.255425	0.920776	0.620637	0.80491	1	3344	0.283562	1.1638	0.147727	0.442298	1	2487	NO	NO	NA	NA	NA	NA
PID_EPHB_FWD_PATHWAY	31	0.256521	0.751413	0.824561	0.962609	1	622	0.366567	1.16329	0.242762	0.443101	1	4702	NO	NO	NA	NA	NA	NA
WP_FOLLICLE_STIMULATING_HORMONE_FSH_SIGNALING_PATHWAY	21	0.384536	1.01775	0.427289	0.689218	1	782	0.389667	1.16301	0.257471	0.44344	1	3908	NO	NO	NA	NA	NA	NA
WP_CHEMOKINE_SIGNALING_PATHWAY	117	0.257138	0.93955	0.587798	0.783474	1	817	0.277962	1.16282	0.188053	0.443534	1	2690	NO	NO	NA	NA	NA	NA
ABRAHAM_ALPC_VS_MULTIPLE_MYELOMA_DN	20	0.52525	1.35718	0.101604	0.300597	1	1127	0.388692	1.16178	0.235955	0.445499	1	3853	NO	NO	NA	NA	NA	NA
TURASHVILI_BREAST_DUCTAL_CARCINOMA_VS_LOBULAR_NORMAL_DN	30	0.373296	1.07104	0.369287	0.618655	1	2386	0.362908	1.16171	0.237778	0.445337	1	2615	NO	NO	NA	NA	NA	NA
REACTOME_ACTIVATION_OF_AMPK_DOWNSTREAM_OF_NMDARS	19	0.353837	0.929549	0.559865	0.795158	1	3053	0.40074	1.16147	0.263982	0.445586	1	2283	NO	NO	NA	NA	NA	NA
WOOD_EBV_EBNA1_TARGETS_DN	37	0.532282	1.54834	0.0185185	0.143486	1	1088	0.342714	1.16129	0.226981	0.445666	1	2526	NO	NO	NA	NA	NA	NA
JI_RESPONSE_TO_FSH_DN	48	0.328495	1.035	0.399663	0.663616	1	3184	0.324599	1.16126	0.224532	0.44542	1	2699	NO	NO	NA	NA	NA	NA
WP_FOCAL_ADHESIONPI3KAKTMTORSIGNALING_PATHWAY	188	0.25755	1.01295	0.429568	0.694939	1	1574	0.257264	1.16062	0.125301	0.44643	1	2938	NO	NO	NA	NA	NA	NA
LEE_CALORIE_RESTRICTION_NEOCORTEX_DN	44	0.330849	1.04958	0.36566	0.645056	1	2597	0.333001	1.15989	0.229614	0.447753	1	2526	NO	NO	NA	NA	NA	NA
LIN_NPAS4_TARGETS_UP	128	0.390668	1.44215	0.0211566	0.22704	1	2553	0.269885	1.15976	0.166287	0.447713	1	2846	NO	NO	NA	NA	NA	NA
VALK_AML_CLUSTER_6	22	0.511143	1.38404	0.0899471	0.270578	1	966	0.386414	1.15961	0.281996	0.447747	1	3648	NO	NO	NA	NA	NA	NA
PID_S1P_S1P3_PATHWAY	25	-0.38147	-1.12669	0.262222	0.592735	1	1530	0.372424	1.1592	0.257202	0.448362	1	1332	NO	NO	NA	NA	NA	NA
HOLLEMAN_PREDNISOLONE_RESISTANCE_ALL_UP	18	0.229562	0.589613	0.947177	1	1	3841	0.411556	1.15903	0.25	0.448421	1	4262	NO	NO	NA	NA	NA	NA
WIERENGA_STAT5A_TARGETS_DN	118	0.280933	1.04216	0.359827	0.654458	1	1452	0.27649	1.15845	0.157773	0.449435	1	1642	NO	NO	NA	NA	NA	NA
WP_NAD_METABOLISM_IN_ONCOGENEINDUCED_SENESCENCE_AND_MITOCHONDRIAL_DYSFUNCTIONASSOCIATED_SENESCENCE	21	0.469118	1.24185	0.213358	0.424801	1	1849	0.394929	1.15838	0.252049	0.449255	1	1871	NO	NO	NA	NA	NA	NA
APPIERTO_RESPONSE_TO_FENRETINIDE_UP	26	0.49325	1.40405	0.0943396	0.254039	1	3206	0.371728	1.15833	0.272358	0.44904	1	5125	NO	NO	NA	NA	NA	NA
SUH_COEXPRESSED_WITH_ID1_AND_ID2_UP	16	0.522637	1.35474	0.12844	0.303468	1	2559	0.413997	1.1577	0.271579	0.450164	1	698	NO	NO	NA	NA	NA	NA
BIOCARTA_STATHMIN_PATHWAY	19	0.437723	1.15355	0.284672	0.522838	1	1894	0.401309	1.15663	0.280851	0.452294	1	4487	NO	NO	NA	NA	NA	NA
ODONNELL_TFRC_TARGETS_UP	218	0.276956	1.10856	0.231076	0.579104	1	1668	0.249603	1.15627	0.115207	0.452826	1	1479	NO	NO	NA	NA	NA	NA
REACTOME_FATTY_ACYL_COA_BIOSYNTHESIS	23	0.439232	1.20913	0.232082	0.458494	1	2893	0.381265	1.15578	0.265525	0.453641	1	2711	NO	NO	NA	NA	NA	NA
HASLINGER_B_CLL_WITH_MUTATED_VH_GENES	16	0.49982	1.27879	0.173258	0.384509	1	1234	0.415532	1.15551	0.279167	0.453921	1	83	NO	NO	NA	NA	NA	NA
SABATES_COLORECTAL_ADENOMA_UP	46	0.534894	1.66469	0.00993378	0.083645	1	1021	0.320286	1.15518	0.224742	0.454345	1	2539	NO	NO	NA	NA	NA	NA
JAZAG_TGFB1_SIGNALING_VIA_SMAD4_DN	44	-0.284112	-0.97726	0.51773	0.758999	1	2620	0.32675	1.15475	0.212903	0.455026	1	2559	NO	NO	NA	NA	NA	NA
WP_ECTODERM_DIFFERENTIATION	81	0.241557	0.843469	0.746855	0.89113	1	508	0.292026	1.1545	0.193069	0.455282	1	2704	NO	NO	NA	NA	NA	NA
WP_RESISTIN_AS_A_REGULATOR_OF_INFLAMMATION	28	-0.408387	-1.24921	0.158924	0.489145	1	3671	0.352681	1.1542	0.24838	0.455672	1	4443	NO	NO	NA	NA	NA	NA
SCHAEFFER_PROSTATE_DEVELOPMENT_AND_CANCER_BOX4_DN	32	0.330404	0.97929	0.490998	0.735027	1	3132	0.349414	1.15387	0.22833	0.456083	1	4528	NO	NO	NA	NA	NA	NA
PID_CD8_TCR_PATHWAY	52	0.197643	0.630711	0.951747	1	1	533	0.313286	1.153	0.222958	0.457824	1	4754	NO	NO	NA	NA	NA	NA
REACTOME_AUTOPHAGY	128	0.323741	1.19441	0.144092	0.477054	1	1885	0.26821	1.15289	0.167431	0.457739	1	3117	NO	NO	NA	NA	NA	NA
LIU_VAV3_PROSTATE_CARCINOGENESIS_UP	50	0.364242	1.15703	0.255663	0.521723	1	735	0.320199	1.15269	0.228814	0.457919	1	888	NO	NO	NA	NA	NA	NA
RAMALHO_STEMNESS_UP	173	0.39604	1.53471	0.00273598	0.150028	1	3657	0.255339	1.15186	0.143939	0.459499	1	3611	NO	NO	NA	NA	NA	NA
REACTOME_DNA_DAMAGE_TELOMERE_STRESS_INDUCED_SENESCENCE	25	-0.270338	-0.813188	0.754258	0.949397	1	3381	0.374567	1.15084	0.247934	0.461573	1	840	NO	NO	NA	NA	NA	NA
FLECHNER_BIOPSY_KIDNEY_TRANSPLANT_OK_VS_DONOR_UP	483	0.255651	1.08159	0.248201	0.606716	1	3415	0.229559	1.15035	0.0588235	0.462367	1	3912	NO	NO	NA	NA	NA	NA
WP_RANKLRANK_RECEPTOR_ACTIVATOR_OF_NFKB_LIGAND_SIGNALING_PATHWAY	53	-0.266204	-0.948803	0.560494	0.795902	1	2379	0.310174	1.15011	0.238095	0.462603	1	1294	NO	NO	NA	NA	NA	NA
GHANDHI_DIRECT_IRRADIATION_DN	23	-0.343605	-1.00946	0.449541	0.717677	1	1238	0.376981	1.14975	0.276549	0.463175	1	2263	NO	NO	NA	NA	NA	NA
HELLER_HDAC_TARGETS_SILENCED_BY_METHYLATION_DN	233	0.398793	1.60178	0	0.112961	1	2101	0.2482	1.14919	0.117207	0.46415	1	3128	NO	NO	NA	NA	NA	NA
DANG_REGULATED_BY_MYC_UP	64	0.507203	1.67563	0.00802568	0.0797178	1	2821	0.299333	1.14834	0.2194	0.465709	1	3472	NO	NO	NA	NA	NA	NA
GENTILE_UV_RESPONSE_CLUSTER_D5	31	0.397622	1.1666	0.248756	0.511396	1	1231	0.354111	1.14749	0.239336	0.467419	1	3659	NO	NO	NA	NA	NA	NA
REACTOME_NEGATIVE_REGULATION_OF_MET_ACTIVITY	18	0.461497	1.19084	0.238938	0.480734	1	3181	0.403179	1.14725	0.283517	0.467644	1	4081	NO	NO	NA	NA	NA	NA
KEGG_THYROID_CANCER	26	0.445727	1.2568	0.186292	0.407691	1	143	0.36946	1.14694	0.267223	0.468007	1	1576	NO	NO	NA	NA	NA	NA
WP_TGFBETA_SIGNALING_PATHWAY	123	0.340332	1.26326	0.0916905	0.399322	1	1265	0.26767	1.14593	0.177829	0.469996	1	4517	NO	NO	NA	NA	NA	NA
REACTOME_DOWNSTREAM_SIGNALING_EVENTS_OF_B_CELL_RECEPTOR_BCR	79	0.374308	1.30504	0.102524	0.360154	1	4502	0.281063	1.14546	0.214815	0.470739	1	5139	NO	NO	NA	NA	NA	NA
CONCANNON_APOPTOSIS_BY_EPOXOMICIN_DN	115	-0.268306	-1.10199	0.2443	0.613842	1	1851	0.270576	1.14495	0.192214	0.47158	1	1521	NO	NO	NA	NA	NA	NA
GARY_CD5_TARGETS_UP	433	0.364273	1.52443	0	0.156528	1	2122	0.231519	1.14492	0.100271	0.471327	1	3017	NO	NO	NA	NA	NA	NA
STARK_PREFRONTAL_CORTEX_22Q11_DELETION_UP	151	-0.200188	-0.852469	0.851724	0.919411	1	3139	0.261475	1.14481	0.161137	0.471234	1	3464	NO	NO	NA	NA	NA	NA
YAO_TEMPORAL_RESPONSE_TO_PROGESTERONE_CLUSTER_5	20	0.484557	1.27094	0.178637	0.389759	1	2386	0.3868	1.1433	0.295316	0.474422	1	1245	NO	NO	NA	NA	NA	NA
REACTOME_INTERLEUKIN_3_INTERLEUKIN_5_AND_GM_CSF_SIGNALING	45	-0.288925	-0.975394	0.497573	0.762907	1	1134	0.321677	1.14285	0.24605	0.475106	1	2496	NO	NO	NA	NA	NA	NA
REACTOME_EUKARYOTIC_TRANSLATION_ELONGATION	89	0.268848	0.956145	0.534431	0.765651	1	9648	0.282105	1.1428	0.191176	0.474909	1	9152	NO	NO	NA	NA	NA	NA
MIKKELSEN_IPS_WITH_HCP_H3K27ME3	18	-0.426751	-1.16646	0.267773	0.562336	1	919	0.402543	1.14272	0.281633	0.474759	1	1795	NO	NO	NA	NA	NA	NA
GRADE_COLON_VS_RECTAL_CANCER_UP	28	0.565288	1.6099	0.0297203	0.106536	1	2142	0.361308	1.1426	0.27551	0.474693	1	2563	NO	NO	NA	NA	NA	NA
MEISSNER_BRAIN_HCP_WITH_H3K27ME3	57	-0.348086	-1.24592	0.116402	0.49174	1	2067	0.305811	1.14223	0.219858	0.475193	1	2359	NO	NO	NA	NA	NA	NA
PID_IL12_STAT4_PATHWAY	30	0.404497	1.15161	0.268166	0.526365	1	2682	0.350255	1.14163	0.261641	0.476334	1	1935	NO	NO	NA	NA	NA	NA
MOOTHA_PGC	357	0.294305	1.21366	0.0756824	0.457138	1	2977	0.233066	1.1416	0.0839329	0.476077	1	2507	NO	NO	NA	NA	NA	NA
SMID_BREAST_CANCER_LUMINAL_B_DN	307	0.267894	1.09114	0.252816	0.598937	1	881	0.238938	1.14099	0.129771	0.477142	1	1592	NO	NO	NA	NA	NA	NA
REACTOME_REGULATION_OF_RUNX1_EXPRESSION_AND_ACTIVITY	17	0.270619	0.689376	0.841808	0.99488	1	2677	0.409762	1.14098	0.27521	0.476822	1	2583	NO	NO	NA	NA	NA	NA
FRASOR_RESPONSE_TO_ESTRADIOL_UP	19	0.558337	1.43947	0.0807899	0.229742	1	403	0.397071	1.14097	0.266234	0.47651	1	247	NO	NO	NA	NA	NA	NA
WILLERT_WNT_SIGNALING	16	0.490474	1.21438	0.253817	0.455875	1	2530	0.415005	1.14097	0.286307	0.476183	1	2600	NO	NO	NA	NA	NA	NA
REACTOME_CARGO_CONCENTRATION_IN_THE_ER	28	0.242247	0.696002	0.883478	0.992868	1	4357	0.357583	1.14096	0.265263	0.475872	1	3763	NO	NO	NA	NA	NA	NA
PAL_PRMT5_TARGETS_DN	17	0.550822	1.42021	0.0837696	0.244663	1	3094	0.399658	1.14076	0.285115	0.476009	1	443	NO	NO	NA	NA	NA	NA
CAMPS_COLON_CANCER_COPY_NUMBER_UP	48	0.384484	1.21003	0.183144	0.459456	1	2009	0.319684	1.1404	0.247241	0.476464	1	3666	NO	NO	NA	NA	NA	NA
WP_GPCRS_OTHER	21	0.494317	1.29921	0.163478	0.366351	1	755	0.37846	1.13999	0.289079	0.477095	1	585	NO	NO	NA	NA	NA	NA
REACTOME_SUMOYLATION_OF_CHROMATIN_ORGANIZATION_PROTEINS	53	0.27814	0.887347	0.659016	0.84955	1	3952	0.305996	1.13998	0.227176	0.476765	1	3618	NO	NO	NA	NA	NA	NA
NATSUME_RESPONSE_TO_INTERFERON_BETA_DN	44	0.209653	0.651028	0.935323	1	1	2440	0.322768	1.13967	0.251082	0.477141	1	3804	NO	NO	NA	NA	NA	NA
SASSON_RESPONSE_TO_GONADOTROPHINS_DN	70	0.332354	1.14476	0.222222	0.537768	1	1170	0.292787	1.13957	0.205543	0.477019	1	1581	NO	NO	NA	NA	NA	NA
LEIN_MIDBRAIN_MARKERS	46	0.362717	1.13915	0.273021	0.545606	1	1855	0.324354	1.13904	0.240166	0.47792	1	1796	NO	NO	NA	NA	NA	NA
REACTOME_RHO_GTPASES_ACTIVATE_IQGAPS	24	0.343103	0.958393	0.502618	0.763805	1	3668	0.371787	1.13901	0.294248	0.477667	1	2283	NO	NO	NA	NA	NA	NA
KLEIN_PRIMARY_EFFUSION_LYMPHOMA_UP	39	0.482383	1.48648	0.0397351	0.191434	1	2853	0.333595	1.13873	0.279018	0.478032	1	2922	NO	NO	NA	NA	NA	NA
ASTON_MAJOR_DEPRESSIVE_DISORDER_UP	33	-0.342495	-1.10506	0.295508	0.613266	1	888	0.349156	1.13828	0.248927	0.47876	1	2733	NO	NO	NA	NA	NA	NA
APRELIKOVA_BRCA1_TARGETS	36	0.352841	1.05914	0.376835	0.635262	1	2628	0.331128	1.13825	0.287736	0.47852	1	2128	NO	NO	NA	NA	NA	NA
LEE_NEURAL_CREST_STEM_CELL_UP	68	-0.337253	-1.22855	0.111111	0.505121	1	2472	0.295933	1.13817	0.208038	0.478335	1	1780	NO	NO	NA	NA	NA	NA
MIKKELSEN_MEF_HCP_WITH_H3_UNMETHYLATED	66	-0.320158	-1.18855	0.152239	0.540965	1	1782	0.295887	1.13789	0.237996	0.47862	1	1645	NO	NO	NA	NA	NA	NA
BIOCARTA_GPCR_PATHWAY	28	0.407634	1.16315	0.264249	0.51584	1	926	0.357655	1.13771	0.268132	0.478738	1	1377	NO	NO	NA	NA	NA	NA
WP_NEURAL_CREST_CELL_MIGRATION_IN_CANCER	32	0.312827	0.927566	0.567616	0.795896	1	2072	0.341539	1.13714	0.257848	0.479766	1	4252	NO	NO	NA	NA	NA	NA
PID_SMAD2_3NUCLEAR_PATHWAY	70	-0.191673	-0.734011	0.947826	0.994159	1	1214	0.296945	1.13641	0.225058	0.481186	1	4743	NO	NO	NA	NA	NA	NA
FIGUEROA_AML_METHYLATION_CLUSTER_1_DN	29	0.496777	1.45537	0.059754	0.217882	1	566	0.357222	1.136	0.265766	0.481737	1	2009	NO	NO	NA	NA	NA	NA
COULOUARN_TEMPORAL_TGFB1_SIGNATURE_DN	99	0.341037	1.22004	0.132512	0.451532	1	1371	0.276746	1.1358	0.183884	0.481887	1	3141	NO	NO	NA	NA	NA	NA
WP_NRF2ARE_REGULATION	21	0.325427	0.854687	0.683363	0.883912	1	3081	0.382447	1.13574	0.290526	0.481701	1	2690	NO	NO	NA	NA	NA	NA
REACTOME_CARGO_RECOGNITION_FOR_CLATHRIN_MEDIATED_ENDOCYTOSIS	77	0.234013	0.804846	0.812403	0.927808	1	1568	0.286827	1.13504	0.241071	0.483005	1	2008	NO	NO	NA	NA	NA	NA
REACTOME_TBC_RABGAPS	42	0.354956	1.08755	0.330494	0.599954	1	1878	0.321314	1.13483	0.264706	0.483238	1	4581	NO	NO	NA	NA	NA	NA
WHITFIELD_CELL_CYCLE_G2_M	170	-0.227813	-0.98205	0.5	0.754551	1	2209	0.252399	1.13421	0.173302	0.484298	1	2394	NO	NO	NA	NA	NA	NA
REACTOME_SIALIC_ACID_METABOLISM	22	0.317974	0.867186	0.629032	0.872543	1	1610	0.383901	1.13397	0.286325	0.484527	1	2772	NO	NO	NA	NA	NA	NA
SCHEIDEREIT_IKK_TARGETS	17	0.347873	0.879307	0.615527	0.860153	1	1007	0.401921	1.13354	0.292842	0.485184	1	4230	NO	NO	NA	NA	NA	NA
ABBUD_LIF_SIGNALING_1_DN	17	0.433401	1.12199	0.327103	0.56438	1	848	0.39911	1.133	0.294372	0.486154	1	1782	NO	NO	NA	NA	NA	NA
DER_IFN_BETA_RESPONSE_UP	97	0.383998	1.37079	0.0515152	0.284405	1	3175	0.273878	1.13235	0.22049	0.487421	1	4491	NO	NO	NA	NA	NA	NA
REACTOME_DOWNREGULATION_OF_ERBB2_SIGNALING	20	-0.211428	-0.597985	0.966814	1	1	3671	0.387272	1.13231	0.313978	0.487176	1	151	NO	NO	NA	NA	NA	NA
WP_EBV_LMP1_SIGNALING	20	0.30009	0.793345	0.763441	0.937531	1	1156	0.385547	1.13212	0.293139	0.487302	1	4443	NO	NO	NA	NA	NA	NA
ALCALAY_AML_BY_NPM1_LOCALIZATION_DN	163	0.31479	1.21104	0.120879	0.459307	1	852	0.254329	1.13182	0.181604	0.487688	1	1568	NO	NO	NA	NA	NA	NA
JAZAERI_BREAST_CANCER_BRCA1_VS_BRCA2_UP	43	0.300659	0.933828	0.570064	0.791314	1	3047	0.31968	1.13121	0.269978	0.488753	1	1681	NO	NO	NA	NA	NA	NA
REACTOME_GLYCOSAMINOGLYCAN_METABOLISM	75	0.398721	1.38257	0.0700637	0.270208	1	1993	0.292155	1.13106	0.217195	0.488753	1	3589	NO	NO	NA	NA	NA	NA
YAMASHITA_METHYLATED_IN_PROSTATE_CANCER	23	0.323025	0.888698	0.609712	0.847271	1	2385	0.371985	1.13097	0.282851	0.488621	1	414	NO	NO	NA	NA	NA	NA
SHETH_LIVER_CANCER_VS_TXNIP_LOSS_PAM2	122	-0.347321	-1.45304	0.00606061	0.339047	1	1705	0.263485	1.1305	0.21573	0.489414	1	1245	NO	NO	NA	NA	NA	NA
WP_TP53_NETWORK	17	-0.445231	-1.22658	0.181193	0.505617	1	1745	0.404667	1.13043	0.278017	0.489252	1	1265	NO	NO	NA	NA	NA	NA
WP_PROLACTIN_SIGNALING_PATHWAY	73	0.383849	1.29429	0.11094	0.370627	1	2677	0.292402	1.13038	0.243437	0.489033	1	2040	NO	NO	NA	NA	NA	NA
ADDYA_ERYTHROID_DIFFERENTIATION_BY_HEMIN	58	0.357648	1.1815	0.213805	0.493148	1	840	0.306654	1.12999	0.242888	0.489619	1	2212	NO	NO	NA	NA	NA	NA
LEE_LIVER_CANCER_CIPROFIBRATE_DN	22	-0.385708	-1.12046	0.280172	0.597219	1	2562	0.377829	1.12954	0.298441	0.490258	1	1898	NO	NO	NA	NA	NA	NA
SCHEIDEREIT_IKK_INTERACTING_PROTEINS	47	-0.298421	-1.0354	0.408854	0.682364	1	2779	0.312378	1.12948	0.25	0.490067	1	3997	NO	NO	NA	NA	NA	NA
LEE_METASTASIS_AND_RNA_PROCESSING_UP	16	0.480185	1.20946	0.241007	0.45947	1	4909	0.408542	1.12929	0.310273	0.490211	1	5759	NO	NO	NA	NA	NA	NA
REACTOME_PTEN_REGULATION	131	0.236632	0.881055	0.710959	0.858256	1	942	0.263186	1.12911	0.203747	0.490266	1	3398	NO	NO	NA	NA	NA	NA
WONG_EMBRYONIC_STEM_CELL_CORE	313	0.250547	1.02488	0.405172	0.679204	1	3600	0.233555	1.12871	0.137056	0.490844	1	3669	NO	NO	NA	NA	NA	NA
JECHLINGER_EPITHELIAL_TO_MESENCHYMAL_TRANSITION_UP	37	0.338144	1.03767	0.4	0.66018	1	1623	0.333015	1.12866	0.279121	0.490636	1	2707	NO	NO	NA	NA	NA	NA
KEGG_VIRAL_MYOCARDITIS	54	0.353864	1.16684	0.229904	0.512156	1	1104	0.298344	1.12862	0.257271	0.490396	1	2615	NO	NO	NA	NA	NA	NA
REACTOME_EXPORT_OF_VIRAL_RIBONUCLEOPROTEINS_FROM_NUCLEUS	31	0.453724	1.28988	0.142857	0.372247	1	3952	0.35464	1.12861	0.289417	0.490082	1	3618	NO	NO	NA	NA	NA	NA
YAO_HOXA10_TARGETS_VIA_PROGESTERONE_UP	41	0.420626	1.28343	0.138365	0.379195	1	1764	0.327805	1.12762	0.266234	0.492133	1	1040	NO	NO	NA	NA	NA	NA
MAHAJAN_RESPONSE_TO_IL1A_DN	52	0.471833	1.52172	0.0245499	0.159049	1	2224	0.307194	1.12745	0.262181	0.492214	1	3035	NO	NO	NA	NA	NA	NA
PID_CD40_PATHWAY	29	-0.264525	-0.844647	0.707434	0.926483	1	1166	0.356938	1.12727	0.279379	0.492288	1	3853	NO	NO	NA	NA	NA	NA
REACTOME_DEATH_RECEPTOR_SIGNALLING	123	-0.2292	-0.954508	0.570552	0.788976	1	2904	0.264339	1.12712	0.226374	0.492314	1	3858	NO	NO	NA	NA	NA	NA
SEITZ_NEOPLASTIC_TRANSFORMATION_BY_8P_DELETION_DN	19	-0.360348	-1.00878	0.434685	0.717155	1	545	0.385012	1.12693	0.295011	0.492459	1	2265	NO	NO	NA	NA	NA	NA
LUI_THYROID_CANCER_CLUSTER_1	44	0.405563	1.25946	0.160393	0.404932	1	435	0.319074	1.12662	0.233996	0.492809	1	1928	NO	NO	NA	NA	NA	NA
ELVIDGE_HIF1A_TARGETS_DN	58	0.390872	1.3018	0.0967742	0.363221	1	1757	0.305609	1.1264	0.272727	0.493017	1	2912	NO	NO	NA	NA	NA	NA
PID_HIV_NEF_PATHWAY	35	-0.311495	-1.02051	0.41206	0.703182	1	2950	0.333624	1.12631	0.264069	0.492897	1	1725	NO	NO	NA	NA	NA	NA
KEGG_ECM_RECEPTOR_INTERACTION	39	-0.260026	-0.853653	0.7275	0.919178	1	1146	0.325863	1.12558	0.278652	0.494396	1	2381	NO	NO	NA	NA	NA	NA
LEE_METASTASIS_AND_ALTERNATIVE_SPLICING_UP	50	-0.298465	-1.04654	0.36828	0.675899	1	2254	0.312962	1.12489	0.26087	0.495695	1	1512	NO	NO	NA	NA	NA	NA
REACTOME_NEGATIVE_REGULATION_OF_FGFR2_SIGNALING	17	0.254116	0.652211	0.917117	1	1	4807	0.401005	1.12457	0.286282	0.496136	1	1840	NO	NO	NA	NA	NA	NA
WAMUNYOKOLI_OVARIAN_CANCER_LMP_DN	136	0.256237	0.959167	0.524148	0.763062	1	3372	0.26143	1.12443	0.229911	0.496164	1	2010	NO	NO	NA	NA	NA	NA
BIOCARTA_NGF_PATHWAY	18	0.224344	0.588501	0.960217	1	1	403	0.395505	1.12416	0.310273	0.496441	1	5104	NO	NO	NA	NA	NA	NA
REACTOME_TRANSCRIPTIONAL_ACTIVITY_OF_SMAD2_SMAD3_SMAD4_HETEROTRIMER	42	0.34559	1.06717	0.36248	0.625195	1	143	0.318915	1.12402	0.266821	0.496466	1	5023	NO	NO	NA	NA	NA	NA
DAVICIONI_TARGETS_OF_PAX_FOXO1_FUSIONS_UP	179	0.348369	1.35463	0.0333333	0.302836	1	1948	0.251156	1.12392	0.165501	0.496348	1	1630	NO	NO	NA	NA	NA	NA
REACTOME_GOLGI_ASSOCIATED_VESICLE_BIOGENESIS	51	0.382893	1.2053	0.196203	0.462991	1	2558	0.305836	1.12365	0.26383	0.49664	1	3073	NO	NO	NA	NA	NA	NA
SERVITJA_ISLET_HNF1A_TARGETS_UP	85	0.368205	1.28629	0.107739	0.375773	1	791	0.282568	1.12307	0.236957	0.497709	1	2382	NO	NO	NA	NA	NA	NA
PID_HIF2PATHWAY	27	0.399339	1.16049	0.274165	0.518507	1	2425	0.361264	1.12267	0.29718	0.498338	1	2922	NO	NO	NA	NA	NA	NA
KOYAMA_SEMA3B_TARGETS_DN	260	0.25212	1.01621	0.417738	0.690626	1	1782	0.237891	1.12265	0.171504	0.49804	1	2615	NO	NO	NA	NA	NA	NA
REACTOME_TNFR1_INDUCED_NFKAPPAB_SIGNALING_PATHWAY	28	-0.1896	-0.575102	0.981524	1	1	3337	0.348718	1.12196	0.293878	0.49946	1	2529	NO	NO	NA	NA	NA	NA
HATADA_METHYLATED_IN_LUNG_CANCER_UP	179	0.254519	0.984536	0.496494	0.731704	1	1625	0.248313	1.12189	0.198582	0.499276	1	1298	NO	NO	NA	NA	NA	NA
REACTOME_NEGATIVE_REGULATION_OF_MAPK_PATHWAY	41	0.434301	1.31932	0.137124	0.343335	1	2930	0.312603	1.12147	0.262115	0.499972	1	3709	NO	NO	NA	NA	NA	NA
PID_P53_REGULATION_PATHWAY	55	-0.295258	-1.05661	0.350877	0.659797	1	4519	0.303811	1.12136	0.262582	0.499896	1	4321	NO	NO	NA	NA	NA	NA
OISHI_CHOLANGIOMA_STEM_CELL_LIKE_DN	164	-0.297579	-1.30253	0.0225564	0.455869	1	1530	0.251883	1.12101	0.189448	0.500364	1	2495	NO	NO	NA	NA	NA	NA
DELACROIX_RAR_BOUND_ES	313	0.27258	1.12538	0.180368	0.561637	1	2437	0.232115	1.12078	0.165761	0.500573	1	2593	NO	NO	NA	NA	NA	NA
MARIADASON_REGULATED_BY_HISTONE_ACETYLATION_DN	35	0.379194	1.13554	0.272727	0.551786	1	2800	0.33165	1.12051	0.292208	0.500898	1	2840	NO	NO	NA	NA	NA	NA
BEIER_GLIOMA_STEM_CELL_UP	27	0.587435	1.64604	0.0105448	0.0897291	1	1219	0.356229	1.11983	0.309474	0.502182	1	2288	NO	NO	NA	NA	NA	NA
WP_WNT_SIGNALING_PATHWAY_NETPATH	45	0.345323	1.0944	0.313505	0.592812	1	1210	0.314155	1.1194	0.270833	0.502906	1	2690	NO	NO	NA	NA	NA	NA
WP_APOPTOSIS_MODULATION_AND_SIGNALING	81	0.228596	0.803503	0.816541	0.928978	1	1758	0.278622	1.11933	0.225	0.50274	1	1876	NO	NO	NA	NA	NA	NA
KANG_IMMORTALIZED_BY_TERT_DN	47	0.529194	1.65889	0.00168067	0.0858896	1	583	0.310334	1.11932	0.264775	0.502414	1	1051	NO	NO	NA	NA	NA	NA
REACTOME_CELLULAR_RESPONSE_TO_HEAT_STRESS	89	0.312138	1.08845	0.307332	0.600219	1	3738	0.279249	1.11928	0.268817	0.502174	1	3334	NO	NO	NA	NA	NA	NA
WP_ALZHEIMERS_DISEASE	68	-0.377491	-1.40688	0.0461095	0.373259	1	1745	0.294572	1.11904	0.25618	0.502435	1	2818	NO	NO	NA	NA	NA	NA
SASSON_RESPONSE_TO_FORSKOLIN_DN	68	0.333087	1.10847	0.309904	0.578061	1	1309	0.291426	1.11892	0.254697	0.502369	1	4633	NO	NO	NA	NA	NA	NA
WU_CELL_MIGRATION	104	0.376492	1.35469	0.0577778	0.30313	1	1894	0.263784	1.11888	0.220455	0.502134	1	1556	NO	NO	NA	NA	NA	NA
CHAUHAN_RESPONSE_TO_METHOXYESTRADIOL_DN	95	0.407758	1.44674	0.0272315	0.222106	1	2059	0.275132	1.11867	0.2529	0.502328	1	3128	NO	NO	NA	NA	NA	NA
REACTOME_RHOBTB_GTPASE_CYCLE	34	0.291999	0.853774	0.689537	0.885036	1	2871	0.332093	1.11864	0.292411	0.502068	1	5214	NO	NO	NA	NA	NA	NA
REACTOME_ROS_AND_RNS_PRODUCTION_IN_PHAGOCYTES	25	0.509397	1.39623	0.0944742	0.262246	1	2578	0.355835	1.11845	0.292208	0.502254	1	1248	NO	NO	NA	NA	NA	NA
REACTOME_TRIGLYCERIDE_METABOLISM	21	0.54757	1.45959	0.0629496	0.214014	1	1398	0.374334	1.11844	0.315678	0.501941	1	1077	NO	NO	NA	NA	NA	NA
WENDT_COHESIN_TARGETS_UP	31	0.235297	0.682835	0.919929	0.994622	1	4299	0.344646	1.1183	0.285714	0.501927	1	2159	NO	NO	NA	NA	NA	NA
ELVIDGE_HIF1A_AND_HIF2A_TARGETS_DN	70	0.417695	1.40847	0.0376176	0.25094	1	1757	0.291064	1.11767	0.259101	0.503107	1	2922	NO	NO	NA	NA	NA	NA
GOTZMANN_EPITHELIAL_TO_MESENCHYMAL_TRANSITION_DN	162	0.312773	1.19343	0.143662	0.478062	1	2041	0.246502	1.11736	0.167832	0.503529	1	2704	NO	NO	NA	NA	NA	NA
STEIN_ESRRA_TARGETS_DN	84	-0.264639	-1.01621	0.410405	0.708592	1	3465	0.27771	1.11713	0.253041	0.50374	1	2928	NO	NO	NA	NA	NA	NA
KEGG_HEDGEHOG_SIGNALING_PATHWAY	28	-0.421762	-1.28113	0.125	0.4744	1	1761	0.349484	1.11709	0.297052	0.503497	1	779	NO	NO	NA	NA	NA	NA
CHIBA_RESPONSE_TO_TSA_DN	17	0.304374	0.769553	0.772242	0.952506	1	2762	0.394048	1.11681	0.304069	0.503849	1	1265	NO	NO	NA	NA	NA	NA
PID_S1P_META_PATHWAY	17	-0.437727	-1.20512	0.219626	0.524437	1	1492	0.39586	1.11677	0.308489	0.503633	1	604	NO	NO	NA	NA	NA	NA
YAMASHITA_LIVER_CANCER_STEM_CELL_DN	38	0.345108	1.02914	0.404687	0.673285	1	1894	0.323852	1.11655	0.298611	0.503786	1	2139	NO	NO	NA	NA	NA	NA
WP_INTERACTIONS_BETWEEN_IMMUNE_CELLS_AND_MICRORNAS_IN_TUMOR_MICROENVIRONMENT	27	0.355016	1.00936	0.446208	0.697453	1	2308	0.355456	1.11606	0.302128	0.504571	1	1502	NO	NO	NA	NA	NA	NA
JIANG_AGING_CEREBRAL_CORTEX_UP	26	0.391103	1.0867	0.343525	0.600857	1	2636	0.357507	1.11598	0.302752	0.504444	1	4501	NO	NO	NA	NA	NA	NA
REACTOME_SIGNALING_BY_FGFR	59	0.268932	0.881863	0.667732	0.856836	1	4473	0.292292	1.1159	0.252212	0.504284	1	2288	NO	NO	NA	NA	NA	NA
WP_TUMOR_SUPPRESSOR_ACTIVITY_OF_SMARCB1	26	-0.287377	-0.874976	0.645012	0.892499	1	3656	0.360542	1.11559	0.285714	0.504699	1	2000	NO	NO	NA	NA	NA	NA
KEGG_GLYCINE_SERINE_AND_THREONINE_METABOLISM	20	0.388367	1.02027	0.436697	0.684374	1	1914	0.384717	1.1155	0.302966	0.504578	1	2035	NO	NO	NA	NA	NA	NA
BIOCARTA_WNT_PATHWAY	21	0.457917	1.21303	0.216607	0.457261	1	1210	0.379954	1.11539	0.305085	0.50448	1	2838	NO	NO	NA	NA	NA	NA
REACTOME_KERATAN_SULFATE_KERATIN_METABOLISM	21	0.532497	1.40935	0.0936396	0.25072	1	1613	0.386543	1.11407	0.320366	0.507366	1	3589	NO	NO	NA	NA	NA	NA
REACTOME_NR1H3_NR1H2_REGULATE_GENE_EXPRESSION_LINKED_TO_CHOLESTEROL_TRANSPORT_AND_EFFLUX	31	-0.343013	-1.06275	0.345455	0.656658	1	4314	0.344929	1.1139	0.300207	0.507472	1	2596	NO	NO	NA	NA	NA	NA
LIU_VMYB_TARGETS_UP	101	-0.251303	-1.00898	0.412088	0.717417	1	3785	0.269752	1.11379	0.269136	0.507461	1	2171	NO	NO	NA	NA	NA	NA
SASSON_RESPONSE_TO_GONADOTROPHINS_UP	67	0.449603	1.50533	0.0206677	0.174826	1	1850	0.295894	1.11357	0.278618	0.507682	1	4670	NO	NO	NA	NA	NA	NA
REACTOME_RHOB_GTPASE_CYCLE	56	-0.323266	-1.16002	0.214106	0.568805	1	4016	0.297862	1.11357	0.268344	0.507356	1	2794	NO	NO	NA	NA	NA	NA
WANG_CISPLATIN_RESPONSE_AND_XPC_DN	182	0.239369	0.930937	0.629579	0.793829	1	1805	0.2473	1.11333	0.216667	0.507591	1	1750	NO	NO	NA	NA	NA	NA
TONKS_TARGETS_OF_RUNX1_RUNX1T1_FUSION_ERYTHROCYTE_UP	107	0.451262	1.62157	0.00147275	0.10008	1	1315	0.264474	1.1128	0.244898	0.508503	1	2652	NO	NO	NA	NA	NA	NA
BOYAULT_LIVER_CANCER_SUBCLASS_G123_UP	43	-0.216922	-0.765625	0.89433	0.979339	1	2558	0.31692	1.11244	0.298137	0.50901	1	3938	NO	NO	NA	NA	NA	NA
WP_CORTICOTROPINRELEASING_HORMONE_SIGNALING_PATHWAY	66	0.339505	1.13867	0.270607	0.546414	1	403	0.290046	1.1123	0.264237	0.508962	1	3008	NO	NO	NA	NA	NA	NA
BIOCARTA_GH_PATHWAY	23	0.244644	0.681018	0.8981	0.995246	1	205	0.374262	1.11171	0.30303	0.510117	1	4001	NO	NO	NA	NA	NA	NA
RASHI_RESPONSE_TO_IONIZING_RADIATION_3	36	-0.469725	-1.5324	0.0384615	0.267228	1	835	0.331897	1.11169	0.296943	0.509838	1	3384	NO	NO	NA	NA	NA	NA
MARTORIATI_MDM4_TARGETS_NEUROEPITHELIUM_DN	87	0.278086	0.976858	0.506647	0.739112	1	1823	0.273699	1.11143	0.265033	0.5102	1	2583	NO	NO	NA	NA	NA	NA
BHAT_ESR1_TARGETS_VIA_AKT1_DN	63	-0.353011	-1.2936	0.0989305	0.463935	1	1842	0.291614	1.11071	0.280269	0.511601	1	1835	NO	NO	NA	NA	NA	NA
REACTOME_SIGNALING_BY_BMP	17	-0.307907	-0.848634	0.683983	0.922826	1	1143	0.398953	1.1107	0.328918	0.511286	1	2370	NO	NO	NA	NA	NA	NA
GAUSSMANN_MLL_AF4_FUSION_TARGETS_C_UP	130	0.240645	0.899548	0.641288	0.835256	1	2600	0.258938	1.11041	0.230404	0.511643	1	3515	NO	NO	NA	NA	NA	NA
KEGG_TGF_BETA_SIGNALING_PATHWAY	63	-0.292093	-1.08275	0.298153	0.642585	1	1562	0.294556	1.11035	0.263858	0.511444	1	2053	NO	NO	NA	NA	NA	NA
STAMBOLSKY_RESPONSE_TO_VITAMIN_D3_UP	56	0.255867	0.830008	0.747981	0.905208	1	2063	0.301682	1.11022	0.280591	0.511489	1	3448	NO	NO	NA	NA	NA	NA
PID_RHOA_REG_PATHWAY	33	-0.425472	-1.34415	0.0714286	0.414462	1	3015	0.333628	1.10994	0.299127	0.511857	1	2902	NO	NO	NA	NA	NA	NA
TONKS_TARGETS_OF_RUNX1_RUNX1T1_FUSION_HSC_UP	131	0.292384	1.08952	0.279539	0.598394	1	1911	0.255861	1.1088	0.233645	0.514428	1	3077	NO	NO	NA	NA	NA	NA
SEMENZA_HIF1_TARGETS	27	0.491307	1.40798	0.0802139	0.251349	1	1185	0.349845	1.10878	0.308026	0.514116	1	3367	NO	NO	NA	NA	NA	NA
GENTILE_UV_RESPONSE_CLUSTER_D1	16	0.475547	1.21146	0.235622	0.458738	1	2592	0.403706	1.10864	0.312227	0.514137	1	2478	NO	NO	NA	NA	NA	NA
SIMBULAN_PARP1_TARGETS_UP	18	0.475708	1.25098	0.210158	0.413931	1	2535	0.38729	1.1086	0.315678	0.513903	1	2615	NO	NO	NA	NA	NA	NA
REACTOME_TGF_BETA_RECEPTOR_SIGNALING_IN_EMT_EPITHELIAL_TO_MESENCHYMAL_TRANSITION	16	-0.486606	-1.28999	0.155405	0.463453	1	2716	0.397128	1.10844	0.348485	0.513978	1	3511	NO	NO	NA	NA	NA	NA
LEIN_LOCALIZED_TO_PROXIMAL_DENDRITES	24	0.312268	0.87092	0.638889	0.865852	1	84	0.364047	1.10818	0.327549	0.514247	1	593	NO	NO	NA	NA	NA	NA
MARIADASON_REGULATED_BY_HISTONE_ACETYLATION_UP	48	-0.280415	-0.977945	0.463291	0.759381	1	2396	0.30957	1.10789	0.279446	0.514635	1	2231	NO	NO	NA	NA	NA	NA
GREENBAUM_E2A_TARGETS_UP	28	-0.305955	-0.953621	0.549296	0.789916	1	1986	0.347409	1.1078	0.306889	0.51455	1	3430	NO	NO	NA	NA	NA	NA
SEITZ_NEOPLASTIC_TRANSFORMATION_BY_8P_DELETION_UP	45	0.335363	1.02336	0.425041	0.680605	1	1993	0.305276	1.10717	0.311804	0.51577	1	1023	NO	NO	NA	NA	NA	NA
BILANGES_SERUM_SENSITIVE_GENES	56	0.380969	1.25428	0.144393	0.411461	1	1569	0.299324	1.10699	0.274428	0.515914	1	1357	NO	NO	NA	NA	NA	NA
PLASARI_TGFB1_TARGETS_10HR_DN	145	0.277325	1.03935	0.367668	0.657971	1	1918	0.253262	1.10671	0.228571	0.516291	1	2996	NO	NO	NA	NA	NA	NA
ABRAMSON_INTERACT_WITH_AIRE	40	0.319716	0.963565	0.511149	0.756601	1	4670	0.323982	1.10668	0.301486	0.516027	1	3875	NO	NO	NA	NA	NA	NA
BIOCARTA_TEL_PATHWAY	15	0.339511	0.82918	0.682594	0.906	1	1342	0.408865	1.10656	0.336933	0.516038	1	1744	NO	NO	NA	NA	NA	NA
RAY_TUMORIGENESIS_BY_ERBB2_CDC25A_UP	119	-0.249662	-1.03226	0.373887	0.687504	1	2288	0.26162	1.10592	0.229858	0.517227	1	2811	NO	NO	NA	NA	NA	NA
TSENG_IRS1_TARGETS_DN	77	0.263266	0.903988	0.627119	0.829322	1	976	0.281527	1.10581	0.260047	0.517176	1	2591	NO	NO	NA	NA	NA	NA
MARIADASON_RESPONSE_TO_BUTYRATE_SULINDAC_6	37	-0.366575	-1.20103	0.190255	0.5255	1	3779	0.32717	1.10558	0.3	0.517394	1	2147	NO	NO	NA	NA	NA	NA
VANTVEER_BREAST_CANCER_BRCA1_UP	30	0.342001	0.994213	0.460733	0.719163	1	2010	0.346996	1.10484	0.320346	0.518848	1	3403	NO	NO	NA	NA	NA	NA
WESTON_VEGFA_TARGETS	46	0.300994	0.94127	0.528897	0.783039	1	740	0.310249	1.10471	0.29638	0.518806	1	1743	NO	NO	NA	NA	NA	NA
STAMBOLSKY_TARGETS_OF_MUTATED_TP53_UP	39	0.398871	1.22033	0.174757	0.451713	1	3479	0.327341	1.1047	0.29106	0.518496	1	2487	NO	NO	NA	NA	NA	NA
BHAT_ESR1_TARGETS_NOT_VIA_AKT1_DN	65	-0.347298	-1.29751	0.0814607	0.460575	1	1471	0.290998	1.10443	0.251685	0.518806	1	1494	NO	NO	NA	NA	NA	NA
HEIDENBLAD_AMPLICON_8Q24_UP	35	0.308205	0.926937	0.555752	0.796576	1	2544	0.326784	1.10441	0.294118	0.51851	1	1705	NO	NO	NA	NA	NA	NA
REACTOME_NUCLEAR_PORE_COMPLEX_NPC_DISASSEMBLY	34	0.407277	1.21083	0.201377	0.459342	1	3952	0.332525	1.1036	0.285408	0.520095	1	3618	NO	NO	NA	NA	NA	NA
XU_HGF_SIGNALING_NOT_VIA_AKT1_48HR_DN	15	-0.409718	-1.07222	0.38013	0.655601	1	2057	0.407444	1.1036	0.331878	0.519767	1	3166	NO	NO	NA	NA	NA	NA
WANG_BARRETTS_ESOPHAGUS_DN	15	0.295399	0.710952	0.855311	0.98565	1	2597	0.405234	1.10337	0.350105	0.519999	1	3215	NO	NO	NA	NA	NA	NA
REACTOME_BUTYRATE_RESPONSE_FACTOR_1_BRF1_BINDS_AND_DESTABILIZES_MRNA	17	0.554424	1.43252	0.0828729	0.238184	1	3244	0.398712	1.10327	0.314286	0.519927	1	4276	NO	NO	NA	NA	NA	NA
TAKEDA_TARGETS_OF_NUP98_HOXA9_FUSION_16D_DN	73	0.383413	1.31497	0.0919003	0.348784	1	1743	0.280627	1.10295	0.273128	0.520378	1	3316	NO	NO	NA	NA	NA	NA
WP_HOSTPATHOGEN_INTERACTION_OF_HUMAN_CORONA_VIRUSES_MAPK_SIGNALING	34	0.357463	1.0467	0.412646	0.649131	1	2062	0.328239	1.10259	0.297297	0.520916	1	2897	NO	NO	NA	NA	NA	NA
HERNANDEZ_MITOTIC_ARREST_BY_DOCETAXEL_2_UP	39	0.469796	1.42615	0.0578512	0.242773	1	1127	0.319452	1.10116	0.300216	0.524079	1	3455	NO	NO	NA	NA	NA	NA
MCCLUNG_CREB1_TARGETS_DN	38	0.411775	1.24611	0.182119	0.422205	1	2850	0.32093	1.10101	0.280182	0.524121	1	2736	NO	NO	NA	NA	NA	NA
BOCHKIS_FOXA2_TARGETS	294	0.241122	0.974035	0.541176	0.743387	1	2081	0.229163	1.10092	0.177778	0.524021	1	2388	NO	NO	NA	NA	NA	NA
LU_TUMOR_VASCULATURE_UP	16	0.686092	1.71629	0.0108893	0.062852	1	3024	0.403074	1.10065	0.336207	0.524395	1	870	NO	NO	NA	NA	NA	NA
WP_REGULATION_OF_ACTIN_CYTOSKELETON	102	-0.308649	-1.22132	0.112211	0.511449	1	2522	0.264091	1.10021	0.271071	0.525184	1	2888	NO	NO	NA	NA	NA	NA
NAKAMURA_TUMOR_ZONE_PERIPHERAL_VS_CENTRAL_UP	222	0.283629	1.12821	0.210526	0.55845	1	3131	0.237773	1.09997	0.217918	0.525453	1	3251	NO	NO	NA	NA	NA	NA
BIOCARTA_TNFR2_PATHWAY	16	0.244779	0.623216	0.931596	1	1	1836	0.407133	1.09973	0.32839	0.525715	1	2166	NO	NO	NA	NA	NA	NA
SIG_CHEMOTAXIS	38	-0.306025	-1.00431	0.435768	0.726552	1	3989	0.31863	1.09922	0.318182	0.526663	1	3162	NO	NO	NA	NA	NA	NA
YIH_RESPONSE_TO_ARSENITE_C3	27	0.247495	0.700941	0.900524	0.990795	1	2445	0.346045	1.09882	0.304979	0.527336	1	5148	NO	NO	NA	NA	NA	NA
WP_PATHOGENIC_ESCHERICHIA_COLI_INFECTION	47	-0.257198	-0.89548	0.637602	0.866334	1	2985	0.301238	1.09857	0.299363	0.527616	1	2754	NO	NO	NA	NA	NA	NA
PID_PS1_PATHWAY	38	0.330659	1.00141	0.4375	0.707463	1	1504	0.327083	1.09841	0.31377	0.5277	1	2838	NO	NO	NA	NA	NA	NA
PUIFFE_INVASION_INHIBITED_BY_ASCITES_DN	123	0.437048	1.62125	0.00430416	0.100051	1	4534	0.258515	1.09829	0.257336	0.527632	1	3358	NO	NO	NA	NA	NA	NA
SALVADOR_MARTIN_PEDIATRIC_TBD_ANTI_TNF_THERAPY_NONRESPONDER_POST_TREATMENT_UP	16	0.497289	1.25327	0.206581	0.412874	1	735	0.398409	1.09817	0.341357	0.527589	1	178	NO	NO	NA	NA	NA	NA
REACTOME_TRANSCRIPTIONAL_REGULATION_BY_E2F6	33	-0.232053	-0.73125	0.907268	0.994771	1	3308	0.329224	1.09684	0.306867	0.530598	1	3197	NO	NO	NA	NA	NA	NA
REACTOME_LEISHMANIA_INFECTION	164	-0.360911	-1.53993	0	0.258733	1	2237	0.248761	1.09629	0.255814	0.531653	1	2993	NO	NO	NA	NA	NA	NA
ONO_AML1_TARGETS_DN	33	0.551967	1.62604	0.0114193	0.098648	1	1024	0.328804	1.0959	0.314943	0.532264	1	579	NO	NO	NA	NA	NA	NA
ALCALAY_AML_BY_NPM1_LOCALIZATION_UP	85	0.252291	0.879493	0.694529	0.860137	1	1770	0.275552	1.09582	0.291667	0.532125	1	2377	NO	NO	NA	NA	NA	NA
LEE_LIVER_CANCER_E2F1_UP	39	0.447558	1.38362	0.0696202	0.270079	1	1276	0.321248	1.09582	0.313929	0.531799	1	3059	NO	NO	NA	NA	NA	NA
THUM_SYSTOLIC_HEART_FAILURE_DN	175	0.281888	1.08682	0.294944	0.600956	1	3469	0.244811	1.09574	0.240385	0.531656	1	3553	NO	NO	NA	NA	NA	NA
JAZAG_TGFB1_SIGNALING_DN	22	0.479468	1.279	0.168675	0.38497	1	453	0.361284	1.09549	0.311947	0.531958	1	2030	NO	NO	NA	NA	NA	NA
WP_MECHANOREGULATION_AND_PATHOLOGY_OF_YAPTAZ_VIA_HIPPO_AND_NONHIPPO_MECHANISMS	41	0.354721	1.07567	0.34846	0.612679	1	2178	0.315688	1.09515	0.303158	0.532436	1	2676	NO	NO	NA	NA	NA	NA
DANG_REGULATED_BY_MYC_DN	189	0.388855	1.51751	0.00270636	0.163349	1	2605	0.237863	1.09451	0.227053	0.533659	1	2651	NO	NO	NA	NA	NA	NA
WP_FOCAL_ADHESION	139	-0.224804	-0.936222	0.616613	0.815614	1	2133	0.254105	1.09403	0.262181	0.534485	1	2922	NO	NO	NA	NA	NA	NA
PID_ERBB2_ERBB3_PATHWAY	41	0.278461	0.861597	0.668285	0.875585	1	622	0.313724	1.09391	0.302222	0.534463	1	1564	NO	NO	NA	NA	NA	NA
BIOCARTA_ATM_PATHWAY	19	-0.288734	-0.795422	0.768212	0.963243	1	1249	0.375294	1.09381	0.338395	0.534344	1	1294	NO	NO	NA	NA	NA	NA
WP_EPO_RECEPTOR_SIGNALING	24	0.283538	0.776686	0.764925	0.946222	1	622	0.363821	1.09346	0.313853	0.53485	1	4001	NO	NO	NA	NA	NA	NA
ACOSTA_PROLIFERATION_INDEPENDENT_MYC_TARGETS_DN	90	-0.313573	-1.25071	0.0723271	0.490137	1	2623	0.270761	1.0934	0.273348	0.534652	1	1190	NO	NO	NA	NA	NA	NA
ELVIDGE_HYPOXIA_UP	121	0.373363	1.38373	0.0348485	0.27031	1	1757	0.255144	1.09316	0.266169	0.534943	1	1956	NO	NO	NA	NA	NA	NA
MARTIN_INTERACT_WITH_HDAC	35	-0.188436	-0.618388	0.977887	1	1	685	0.325905	1.09279	0.300216	0.535535	1	3381	NO	NO	NA	NA	NA	NA
DOANE_BREAST_CANCER_CLASSES_UP	41	0.288295	0.897324	0.600655	0.837619	1	1948	0.313362	1.09266	0.309735	0.535513	1	1486	NO	NO	NA	NA	NA	NA
HORIUCHI_WTAP_TARGETS_DN	274	0.207134	0.839489	0.85567	0.895147	1	1909	0.229864	1.09259	0.188917	0.53535	1	3430	NO	NO	NA	NA	NA	NA
BHAT_ESR1_TARGETS_NOT_VIA_AKT1_UP	140	0.372764	1.39856	0.0257143	0.260071	1	1757	0.252027	1.09256	0.28642	0.535102	1	2247	NO	NO	NA	NA	NA	NA
PID_AMB2_NEUTROPHILS_PATHWAY	31	-0.305385	-0.97919	0.479121	0.759907	1	3307	0.345102	1.0924	0.30989	0.535174	1	3575	NO	NO	NA	NA	NA	NA
CARD_MIR302A_TARGETS	62	0.223986	0.746876	0.883573	0.966092	1	3301	0.284627	1.09181	0.286021	0.536372	1	4339	NO	NO	NA	NA	NA	NA
REACTOME_G_ALPHA_I_SIGNALLING_EVENTS	129	0.329639	1.21764	0.138187	0.454592	1	1116	0.255369	1.09147	0.281596	0.536904	1	585	NO	NO	NA	NA	NA	NA
KEGG_LONG_TERM_POTENTIATION	48	-0.289774	-1.02355	0.383663	0.700039	1	1761	0.305688	1.09105	0.295896	0.537629	1	3709	NO	NO	NA	NA	NA	NA
WELCSH_BRCA1_TARGETS_UP	171	0.320705	1.2321	0.105834	0.437604	1	3132	0.245525	1.09103	0.252381	0.537345	1	3288	NO	NO	NA	NA	NA	NA
DAZARD_RESPONSE_TO_UV_SCC_UP	87	0.312795	1.10079	0.297872	0.587535	1	4173	0.272366	1.0908	0.265766	0.537627	1	1848	NO	NO	NA	NA	NA	NA
MCBRYAN_PUBERTAL_BREAST_6_7WK_DN	50	-0.352268	-1.24812	0.136612	0.489562	1	1711	0.304252	1.09055	0.331787	0.537902	1	3558	NO	NO	NA	NA	NA	NA
SIG_BCR_SIGNALING_PATHWAY	45	-0.34279	-1.1632	0.21	0.566154	1	1530	0.310229	1.09015	0.297352	0.538561	1	2883	NO	NO	NA	NA	NA	NA
REACTOME_POST_CHAPERONIN_TUBULIN_FOLDING_PATHWAY	17	0.301406	0.777972	0.749546	0.945463	1	3053	0.383676	1.08999	0.348291	0.538639	1	2283	NO	NO	NA	NA	NA	NA
REACTOME_ER_TO_GOLGI_ANTEROGRADE_TRANSPORT	134	0.228001	0.856305	0.764877	0.882834	1	4677	0.251177	1.08951	0.246341	0.539452	1	3836	NO	NO	NA	NA	NA	NA
SCHMIDT_POR_TARGETS_IN_LIMB_BUD_UP	23	0.611859	1.67173	0.0107143	0.0807179	1	1371	0.364815	1.08939	0.315315	0.539403	1	4421	NO	NO	NA	NA	NA	NA
REACTOME_TCF_DEPENDENT_SIGNALING_IN_RESPONSE_TO_WNT	137	0.175867	0.653099	0.992669	1	1	4502	0.252674	1.08907	0.271689	0.53985	1	5244	NO	NO	NA	NA	NA	NA
REACTOME_INFECTION_WITH_MYCOBACTERIUM_TUBERCULOSIS	24	0.312259	0.846777	0.670251	0.888755	1	4790	0.354345	1.0889	0.367841	0.539935	1	4265	NO	NO	NA	NA	NA	NA
REACTOME_INTERLEUKIN_17_SIGNALING	65	0.288929	0.983444	0.475667	0.732058	1	1504	0.28907	1.08863	0.310962	0.540246	1	3802	NO	NO	NA	NA	NA	NA
FONTAINE_FOLLICULAR_THYROID_ADENOMA_DN	52	0.353013	1.13782	0.27116	0.547326	1	1962	0.302603	1.08854	0.306122	0.540115	1	3482	NO	NO	NA	NA	NA	NA
REACTOME_TRANS_GOLGI_NETWORK_VESICLE_BUDDING	65	0.359673	1.19299	0.191424	0.478235	1	2270	0.284114	1.08804	0.30719	0.54105	1	3073	NO	NO	NA	NA	NA	NA
BURTON_ADIPOGENESIS_5	105	0.389133	1.39425	0.0455927	0.263474	1	2567	0.267142	1.08802	0.280822	0.540742	1	2500	NO	NO	NA	NA	NA	NA
PID_CXCR4_PATHWAY	88	-0.267014	-1.03926	0.345609	0.681956	1	2731	0.271259	1.08774	0.288783	0.541103	1	1786	NO	NO	NA	NA	NA	NA
MATZUK_SPERMATOCYTE	51	0.297904	0.946429	0.546053	0.776902	1	2248	0.29745	1.08765	0.337029	0.54099	1	2053	NO	NO	NA	NA	NA	NA
REACTOME_FCERI_MEDIATED_CA_2_MOBILIZATION	43	-0.534466	-1.78622	0.0026455	0.0889362	0.957	1447	0.31057	1.08708	0.335456	0.542084	1	4156	NO	NO	NA	NA	NA	NA
PID_LIS1_PATHWAY	23	0.272898	0.738922	0.791071	0.971298	1	3563	0.358765	1.08702	0.350877	0.54188	1	5168	NO	NO	NA	NA	NA	NA
REACTOME_IMMUNOREGULATORY_INTERACTIONS_BETWEEN_A_LYMPHOID_AND_A_NON_LYMPHOID_CELL	83	-0.354483	-1.37161	0.0273224	0.390986	1	1447	0.270617	1.087	0.294664	0.541601	1	2381	NO	NO	NA	NA	NA	NA
WP_MYOMETRIAL_RELAXATION_AND_CONTRACTION_PATHWAYS	100	-0.243947	-0.977583	0.550898	0.759654	1	1461	0.259464	1.08699	0.28125	0.541285	1	2964	NO	NO	NA	NA	NA	NA
ANASTASSIOU_MULTICANCER_INVASIVENESS_SIGNATURE	22	-0.572208	-1.66301	0.00902935	0.160132	1	1385	0.358177	1.08639	0.328125	0.542523	1	1199	NO	NO	NA	NA	NA	NA
REACTOME_THE_ROLE_OF_GTSE1_IN_G2_M_PROGRESSION_AFTER_G2_CHECKPOINT	69	0.296385	0.996057	0.450156	0.715692	1	4665	0.282898	1.08622	0.319018	0.542647	1	4240	NO	NO	NA	NA	NA	NA
GUO_TARGETS_OF_IRS1_AND_IRS2	75	0.398259	1.34099	0.0815308	0.317118	1	2696	0.278651	1.08551	0.287257	0.544128	1	1914	NO	NO	NA	NA	NA	NA
BIOCARTA_ERAD_PATHWAY	19	0.330719	0.84417	0.654321	0.890515	1	2850	0.374147	1.08547	0.346154	0.543903	1	3060	NO	NO	NA	NA	NA	NA
REACTOME_SIGNALING_BY_TGF_BETA_RECEPTOR_COMPLEX	70	0.223042	0.759846	0.873171	0.958867	1	3608	0.283997	1.08547	0.306522	0.543575	1	5023	NO	NO	NA	NA	NA	NA
REACTOME_FACTORS_INVOLVED_IN_MEGAKARYOCYTE_DEVELOPMENT_AND_PLATELET_PRODUCTION	107	-0.269024	-1.08492	0.287834	0.642662	1	2902	0.25734	1.08529	0.268349	0.543696	1	3489	NO	NO	NA	NA	NA	NA
SA_TRKA_RECEPTOR	15	-0.320818	-0.851045	0.652968	0.920083	1	154	0.404711	1.08494	0.333333	0.544226	1	1501	NO	NO	NA	NA	NA	NA
REACTOME_NEUTROPHIL_DEGRANULATION	346	0.242296	1.00773	0.444444	0.699567	1	1993	0.224726	1.08485	0.196517	0.544149	1	3680	NO	NO	NA	NA	NA	NA
BECKER_TAMOXIFEN_RESISTANCE_UP	37	0.454197	1.39224	0.078727	0.263963	1	2563	0.321847	1.08475	0.3386	0.544093	1	3555	NO	NO	NA	NA	NA	NA
REACTOME_ACTIVATION_OF_NMDA_RECEPTORS_AND_POSTSYNAPTIC_EVENTS	61	0.353878	1.16244	0.231746	0.516741	1	2865	0.288737	1.08465	0.304545	0.543991	1	3334	NO	NO	NA	NA	NA	NA
CUI_GLUCOSE_DEPRIVATION	47	0.340329	1.09082	0.322314	0.598475	1	2743	0.306682	1.08406	0.301552	0.545158	1	2042	NO	NO	NA	NA	NA	NA
CROMER_TUMORIGENESIS_DN	20	0.329141	0.871066	0.647495	0.866795	1	1987	0.370816	1.08322	0.3375	0.546974	1	1938	NO	NO	NA	NA	NA	NA
VETTER_TARGETS_OF_PRKCA_AND_ETS1_UP	16	0.411881	1.02183	0.434938	0.68249	1	636	0.395678	1.08319	0.353201	0.54673	1	2620	NO	NO	NA	NA	NA	NA
REACTOME_SLC_TRANSPORTER_DISORDERS	57	0.192918	0.63901	0.966719	1	1	3738	0.291265	1.08301	0.314775	0.546841	1	3310	NO	NO	NA	NA	NA	NA
YAMAZAKI_TCEB3_TARGETS_DN	154	0.263796	0.996481	0.453015	0.715877	1	1213	0.243414	1.08222	0.252381	0.548528	1	2440	NO	NO	NA	NA	NA	NA
BROWNE_HCMV_INFECTION_48HR_UP	135	0.324976	1.21033	0.133813	0.459217	1	1912	0.247931	1.082	0.26087	0.548718	1	2589	NO	NO	NA	NA	NA	NA
MANALO_HYPOXIA_UP	146	0.27828	1.04656	0.362093	0.648625	1	1942	0.249034	1.08191	0.282353	0.548606	1	1002	NO	NO	NA	NA	NA	NA
VANASSE_BCL2_TARGETS_UP	15	0.595366	1.49547	0.0642857	0.182506	1	2175	0.395156	1.08168	0.33543	0.548848	1	682	NO	NO	NA	NA	NA	NA
GROSS_HIF1A_TARGETS_DN	18	0.536972	1.37893	0.110912	0.274039	1	1784	0.383169	1.08165	0.345631	0.548608	1	3481	NO	NO	NA	NA	NA	NA
GU_PDEF_TARGETS_UP	46	0.259226	0.823804	0.751592	0.909594	1	832	0.301808	1.08131	0.31828	0.54916	1	3861	NO	NO	NA	NA	NA	NA
GRABARCZYK_BCL11B_TARGETS_UP	70	0.280138	0.940974	0.559876	0.782503	1	2200	0.277483	1.08122	0.30131	0.549053	1	2815	NO	NO	NA	NA	NA	NA
ONGUSAHA_TP53_TARGETS	26	-0.453432	-1.33371	0.104308	0.422878	1	2085	0.349222	1.08087	0.356372	0.549645	1	1479	NO	NO	NA	NA	NA	NA
WP_PROTEASOME_DEGRADATION	59	0.379179	1.22782	0.170732	0.443872	1	4899	0.288454	1.08068	0.309368	0.549856	1	5479	NO	NO	NA	NA	NA	NA
REACTOME_MAP3K8_TPL2_DEPENDENT_MAPK1_3_ACTIVATION	16	0.364299	0.901321	0.595628	0.833581	1	4160	0.395223	1.08034	0.345494	0.550436	1	4443	NO	NO	NA	NA	NA	NA
BIOCARTA_PDGF_PATHWAY	27	0.282626	0.81768	0.736041	0.917122	1	403	0.340239	1.07924	0.338298	0.552932	1	4001	NO	NO	NA	NA	NA	NA
NAKAYAMA_SOFT_TISSUE_TUMORS_PCA1_UP	48	-0.320716	-1.11141	0.268844	0.6109	1	2023	0.300723	1.07911	0.319672	0.552931	1	1239	NO	NO	NA	NA	NA	NA
WP_OXIDATIVE_STRESS	22	-0.323103	-0.932535	0.570806	0.82112	1	601	0.364797	1.0791	0.334081	0.552622	1	2563	NO	NO	NA	NA	NA	NA
BIOCARTA_CCR5_PATHWAY	15	0.588629	1.4615	0.0907336	0.212349	1	403	0.401892	1.07906	0.347639	0.552382	1	11	NO	NO	NA	NA	NA	NA
BOYAULT_LIVER_CANCER_SUBCLASS_G3_UP	178	0.402258	1.5798	0.00139276	0.127198	1	4183	0.243072	1.07902	0.237209	0.552152	1	3409	NO	NO	NA	NA	NA	NA
HALMOS_CEBPA_TARGETS_DN	21	0.640324	1.70019	0.00536673	0.0671639	1	778	0.364825	1.07846	0.368764	0.553219	1	2041	NO	NO	NA	NA	NA	NA
AZARE_STAT3_TARGETS	19	0.330922	0.84517	0.66789	0.889255	1	3717	0.374549	1.07828	0.357438	0.553344	1	4574	NO	NO	NA	NA	NA	NA
REACTOME_TRNA_PROCESSING_IN_THE_NUCLEUS	56	0.499088	1.61837	0.0125984	0.101573	1	3772	0.295609	1.07823	0.336933	0.553131	1	3618	NO	NO	NA	NA	NA	NA
LINDGREN_BLADDER_CANCER_CLUSTER_3_UP	281	0.21019	0.848784	0.842308	0.88662	1	2490	0.22427	1.07804	0.240997	0.553295	1	3062	NO	NO	NA	NA	NA	NA
REACTOME_G_ALPHA_S_SIGNALLING_EVENTS	51	-0.302954	-1.07131	0.309392	0.654717	1	1661	0.296416	1.07767	0.336343	0.553892	1	703	NO	NO	NA	NA	NA	NA
GROSS_HYPOXIA_VIA_ELK3_UP	176	-0.257006	-1.12551	0.16129	0.5932	1	2926	0.238916	1.07751	0.288177	0.553967	1	3285	NO	NO	NA	NA	NA	NA
ENGELMANN_CANCER_PROGENITORS_UP	33	0.385503	1.15205	0.271973	0.526172	1	1976	0.321222	1.07742	0.319058	0.55388	1	3441	NO	NO	NA	NA	NA	NA
REACTOME_RAC1_GTPASE_CYCLE	152	-0.272571	-1.15139	0.144876	0.568201	1	2381	0.243827	1.07666	0.258064	0.555429	1	2902	NO	NO	NA	NA	NA	NA
REACTOME_ANTI_INFLAMMATORY_RESPONSE_FAVOURING_LEISHMANIA_PARASITE_INFECTION	90	-0.411604	-1.63762	0	0.184584	1	1492	0.267623	1.07606	0.309134	0.556606	1	2987	NO	NO	NA	NA	NA	NA
RIZ_ERYTHROID_DIFFERENTIATION_6HR	19	-0.391304	-1.08924	0.343182	0.632827	1	1638	0.37307	1.07593	0.3125	0.556596	1	2138	NO	NO	NA	NA	NA	NA
WP_CAMKK2_PATHWAY	31	0.29521	0.860374	0.654882	0.877035	1	1750	0.33244	1.0759	0.345291	0.556354	1	4517	NO	NO	NA	NA	NA	NA
SENGUPTA_NASOPHARYNGEAL_CARCINOMA_WITH_LMP1_DN	55	-0.33298	-1.168	0.230352	0.562385	1	2051	0.291109	1.07517	0.333333	0.55775	1	1793	NO	NO	NA	NA	NA	NA
PARK_HSC_AND_MULTIPOTENT_PROGENITORS	40	0.141673	0.43161	1	1	1	3183	0.311391	1.07509	0.351528	0.557604	1	4400	NO	NO	NA	NA	NA	NA
MCBRYAN_PUBERTAL_BREAST_4_5WK_UP	133	-0.289058	-1.21718	0.115646	0.515796	1	1280	0.24746	1.07499	0.285383	0.557497	1	1297	NO	NO	NA	NA	NA	NA
BOYAULT_LIVER_CANCER_SUBCLASS_G6_DN	16	0.505855	1.26081	0.17931	0.403301	1	1488	0.383178	1.07481	0.345133	0.55767	1	2683	NO	NO	NA	NA	NA	NA
REACTOME_SUMOYLATION_OF_RNA_BINDING_PROTEINS	44	0.329951	1.03176	0.423203	0.668171	1	4094	0.302048	1.0747	0.36933	0.55764	1	3618	NO	NO	NA	NA	NA	NA
ZHAN_MULTIPLE_MYELOMA_CD1_AND_CD2_DN	45	-0.278489	-0.962058	0.516373	0.774973	1	443	0.299971	1.07464	0.328054	0.557437	1	1530	NO	NO	NA	NA	NA	NA
MARSHALL_VIRAL_INFECTION_RESPONSE_DN	25	0.44414	1.22771	0.226252	0.443682	1	187	0.34215	1.07455	0.359244	0.557354	1	523	NO	NO	NA	NA	NA	NA
FONTAINE_THYROID_TUMOR_UNCERTAIN_MALIGNANCY_DN	15	0.384418	0.952376	0.515539	0.770889	1	37	0.399422	1.07432	0.36518	0.557551	1	870	NO	NO	NA	NA	NA	NA
BORLAK_LIVER_CANCER_EGF_UP	41	0.376692	1.1581	0.237062	0.52044	1	1360	0.309741	1.07382	0.321586	0.558486	1	1617	NO	NO	NA	NA	NA	NA
YORDY_RECIPROCAL_REGULATION_BY_ETS1_AND_SP100_DN	48	0.317914	1.01119	0.436364	0.694861	1	1434	0.305196	1.07347	0.355705	0.559022	1	1494	NO	NO	NA	NA	NA	NA
NAKAMURA_TUMOR_ZONE_PERIPHERAL_VS_CENTRAL_DN	480	0.277504	1.18275	0.0833333	0.491383	1	2066	0.2154	1.07326	0.187335	0.559207	1	2801	NO	NO	NA	NA	NA	NA
QI_PLASMACYTOMA_DN	69	0.393067	1.34252	0.066879	0.316796	1	1546	0.279159	1.07288	0.317982	0.559855	1	3128	NO	NO	NA	NA	NA	NA
BIOCARTA_IL6_PATHWAY	21	0.426761	1.1588	0.264286	0.519579	1	2677	0.367633	1.07255	0.342282	0.56031	1	1616	NO	NO	NA	NA	NA	NA
ROSS_LEUKEMIA_WITH_MLL_FUSIONS	61	0.428067	1.42405	0.0379147	0.243165	1	855	0.282739	1.07232	0.314534	0.560533	1	1206	NO	NO	NA	NA	NA	NA
MACLACHLAN_BRCA1_TARGETS_UP	19	0.475332	1.21986	0.237201	0.451512	1	301	0.369883	1.07218	0.372984	0.560591	1	3367	NO	NO	NA	NA	NA	NA
WIERENGA_PML_INTERACTOME	33	0.256213	0.75718	0.819967	0.959333	1	3079	0.317867	1.07187	0.343949	0.561043	1	2052	NO	NO	NA	NA	NA	NA
SMITH_TERT_TARGETS_DN	72	0.350391	1.1916	0.195122	0.480212	1	356	0.280008	1.07182	0.324731	0.560854	1	1003	NO	NO	NA	NA	NA	NA
BIOCARTA_AKT_PATHWAY	20	-0.248506	-0.717444	0.853147	0.999391	1	3718	0.362923	1.07176	0.322981	0.560669	1	3008	NO	NO	NA	NA	NA	NA
BIOCARTA_TCR_PATHWAY	44	0.23433	0.744616	0.875828	0.96742	1	1007	0.302453	1.07148	0.338298	0.561009	1	1501	NO	NO	NA	NA	NA	NA
GAVIN_FOXP3_TARGETS_CLUSTER_P3	132	0.332675	1.2587	0.0998553	0.405315	1	1574	0.247633	1.07137	0.294258	0.560947	1	2486	NO	NO	NA	NA	NA	NA
REACTOME_CELL_JUNCTION_ORGANIZATION	44	0.266183	0.823058	0.745484	0.910582	1	1875	0.300542	1.07087	0.354772	0.561967	1	2482	NO	NO	NA	NA	NA	NA
JISON_SICKLE_CELL_DISEASE_DN	169	-0.183946	-0.792037	0.950877	0.964794	1	1260	0.237784	1.07065	0.280576	0.562214	1	3641	NO	NO	NA	NA	NA	NA
REACTOME_PHOSPHOLIPID_METABOLISM	151	0.208021	0.792055	0.885246	0.938536	1	689	0.241518	1.07057	0.294404	0.562082	1	2479	NO	NO	NA	NA	NA	NA
ZHOU_TNF_SIGNALING_4HR	43	0.275841	0.854768	0.712803	0.884571	1	4232	0.300412	1.07026	0.334873	0.562561	1	4441	NO	NO	NA	NA	NA	NA
FARMER_BREAST_CANCER_CLUSTER_5	18	0.27828	0.70865	0.86014	0.987537	1	1002	0.369403	1.07022	0.34186	0.562317	1	1763	NO	NO	NA	NA	NA	NA
WP_PRADERWILLI_AND_ANGELMAN_SYNDROME	32	0.274443	0.810223	0.748768	0.921219	1	2530	0.323656	1.07021	0.346405	0.562007	1	2207	NO	NO	NA	NA	NA	NA
REACTOME_REGULATION_OF_TNFR1_SIGNALING	32	0.187997	0.537332	0.992933	1	1	1836	0.330225	1.0699	0.356674	0.562475	1	3339	NO	NO	NA	NA	NA	NA
WANG_TARGETS_OF_MLL_CBP_FUSION_DN	37	0.359497	1.08022	0.333882	0.608094	1	1970	0.316231	1.06975	0.361522	0.562526	1	4057	NO	NO	NA	NA	NA	NA
PID_CXCR3_PATHWAY	36	-0.327022	-1.06999	0.349869	0.655836	1	2145	0.317831	1.06959	0.329718	0.562606	1	1293	NO	NO	NA	NA	NA	NA
KATSANOU_ELAVL1_TARGETS_DN	93	0.344704	1.23158	0.138148	0.437491	1	1810	0.260366	1.06874	0.309417	0.564461	1	1387	NO	NO	NA	NA	NA	NA
KEGG_PATHOGENIC_ESCHERICHIA_COLI_INFECTION	47	-0.257198	-0.889221	0.699468	0.87263	1	2985	0.301238	1.0687	0.340136	0.564216	1	2754	NO	NO	NA	NA	NA	NA
LEE_AGING_NEOCORTEX_DN	37	0.295786	0.89034	0.623762	0.845524	1	1355	0.31868	1.06805	0.37581	0.565512	1	2267	NO	NO	NA	NA	NA	NA
REACTOME_PLATELET_AGGREGATION_PLUG_FORMATION	24	-0.327023	-0.974952	0.465394	0.763356	1	1185	0.343161	1.06772	0.358491	0.566051	1	2935	NO	NO	NA	NA	NA	NA
REACTOME_TNF_SIGNALING	41	0.176581	0.5342	0.993266	1	1	1836	0.306117	1.06772	0.361111	0.565729	1	3339	NO	NO	NA	NA	NA	NA
MATSUDA_NATURAL_KILLER_DIFFERENTIATION	358	0.332305	1.38328	0.011378	0.2703	1	2632	0.218448	1.06715	0.275434	0.566804	1	2605	NO	NO	NA	NA	NA	NA
BIOCARTA_EFP_PATHWAY	15	0.338688	0.840252	0.672794	0.894032	1	301	0.393479	1.067	0.377155	0.566822	1	4230	NO	NO	NA	NA	NA	NA
PID_PI3KCI_AKT_PATHWAY	33	0.229112	0.674016	0.924658	0.996847	1	3724	0.328041	1.0667	0.345833	0.567261	1	3008	NO	NO	NA	NA	NA	NA
WP_4HYDROXYTAMOXIFEN_DEXAMETHASONE_AND_RETINOIC_ACIDS_REGULATION_OF_P27_EXPRESSION	18	-0.328846	-0.903247	0.60307	0.858117	1	227	0.373534	1.06563	0.368182	0.569719	1	1183	NO	NO	NA	NA	NA	NA
KONDO_EZH2_TARGETS	128	0.362742	1.3288	0.0618557	0.330819	1	1875	0.247576	1.06541	0.31477	0.569937	1	2776	NO	NO	NA	NA	NA	NA
SAGIV_CD24_TARGETS_DN	35	0.36815	1.11268	0.312292	0.576327	1	1408	0.30963	1.0654	0.356838	0.569633	1	1876	NO	NO	NA	NA	NA	NA
GARGALOVIC_RESPONSE_TO_OXIDIZED_PHOSPHOLIPIDS_RED_UP	15	0.714354	1.75732	0.00380228	0.0478999	1	1615	0.397085	1.06474	0.368534	0.57104	1	3811	NO	NO	NA	NA	NA	NA
PUIFFE_INVASION_INHIBITED_BY_ASCITES_UP	63	-0.297856	-1.09944	0.279452	0.61584	1	2337	0.280005	1.06453	0.331155	0.571273	1	3508	NO	NO	NA	NA	NA	NA
PID_INTEGRIN1_PATHWAY	39	-0.374529	-1.23791	0.165432	0.499404	1	1629	0.310632	1.06452	0.345652	0.570984	1	2413	NO	NO	NA	NA	NA	NA
PID_P53_DOWNSTREAM_PATHWAY	111	0.256703	0.932078	0.589124	0.792735	1	1408	0.253826	1.06438	0.316372	0.570999	1	2703	NO	NO	NA	NA	NA	NA
DELLA_RESPONSE_TO_TSA_AND_BUTYRATE	19	0.318903	0.840968	0.670753	0.893801	1	1272	0.360002	1.06399	0.352174	0.571705	1	1700	NO	NO	NA	NA	NA	NA
ZHENG_GLIOBLASTOMA_PLASTICITY_UP	173	0.268233	1.03663	0.38292	0.66112	1	1641	0.240446	1.06396	0.286976	0.571472	1	2032	NO	NO	NA	NA	NA	NA
PID_TRAIL_PATHWAY	27	-0.373609	-1.15321	0.245863	0.56724	1	2779	0.332616	1.06385	0.356077	0.57141	1	1493	NO	NO	NA	NA	NA	NA
HERNANDEZ_ABERRANT_MITOSIS_BY_DOCETACEL_2NM_UP	51	0.31997	1.02502	0.414516	0.67965	1	1585	0.294754	1.06317	0.360987	0.572843	1	1257	NO	NO	NA	NA	NA	NA
CHIARADONNA_NEOPLASTIC_TRANSFORMATION_KRAS_CDC25_UP	43	0.312066	0.975775	0.501672	0.740256	1	1160	0.299599	1.06285	0.336449	0.573299	1	2652	NO	NO	NA	NA	NA	NA
BIOCARTA_PAR1_PATHWAY	15	-0.352334	-0.926813	0.562771	0.82749	1	4032	0.401245	1.0625	0.389497	0.573828	1	2471	NO	NO	NA	NA	NA	NA
SERVITJA_LIVER_HNF1A_TARGETS_UP	86	0.307934	1.09034	0.312874	0.597545	1	1397	0.264375	1.06213	0.300221	0.574414	1	1539	NO	NO	NA	NA	NA	NA
ANDERSEN_CHOLANGIOCARCINOMA_CLASS2	73	-0.38207	-1.41977	0.0235294	0.366264	1	1819	0.277644	1.06195	0.340564	0.574539	1	2138	NO	NO	NA	NA	NA	NA
WESTON_VEGFA_TARGETS_6HR	20	0.2771	0.732029	0.832117	0.973465	1	3390	0.365283	1.06166	0.368664	0.574959	1	2197	NO	NO	NA	NA	NA	NA
HAN_SATB1_TARGETS_DN	263	0.261029	1.05175	0.33418	0.641962	1	2030	0.224904	1.06151	0.286747	0.574973	1	1981	NO	NO	NA	NA	NA	NA
BOYLAN_MULTIPLE_MYELOMA_C_CLUSTER_UP	28	0.466391	1.33136	0.132509	0.328435	1	1354	0.333793	1.06104	0.384444	0.575834	1	3291	NO	NO	NA	NA	NA	NA
ZHOU_CELL_CYCLE_GENES_IN_IR_RESPONSE_24HR	108	-0.311105	-1.25983	0.0778816	0.487479	1	3009	0.255662	1.06098	0.330317	0.575648	1	2762	NO	NO	NA	NA	NA	NA
MARTINEZ_RB1_AND_TP53_TARGETS_UP	424	0.252977	1.06772	0.291169	0.625016	1	2879	0.213682	1.06007	0.241573	0.577648	1	3073	NO	NO	NA	NA	NA	NA
HENDRICKS_SMARCA4_TARGETS_UP	35	0.320443	0.943449	0.54902	0.780604	1	336	0.322692	1.06005	0.359477	0.577375	1	1835	NO	NO	NA	NA	NA	NA
REACTOME_AQUAPORIN_MEDIATED_TRANSPORT	26	-0.283898	-0.871044	0.666667	0.89549	1	1761	0.334674	1.05996	0.351474	0.577287	1	419	NO	NO	NA	NA	NA	NA
LIM_MAMMARY_LUMINAL_MATURE_DN	58	0.310927	1.01919	0.42811	0.686415	1	2517	0.28596	1.05973	0.339056	0.57754	1	2659	NO	NO	NA	NA	NA	NA
BIOCARTA_IL2_PATHWAY	22	0.354181	0.965654	0.491525	0.753038	1	403	0.357782	1.05935	0.367983	0.578171	1	5104	NO	NO	NA	NA	NA	NA
CROMER_METASTASIS_DN	60	-0.279988	-1.03762	0.40113	0.684399	1	2593	0.283525	1.0592	0.348624	0.578185	1	2864	NO	NO	NA	NA	NA	NA
MIYAGAWA_TARGETS_OF_EWSR1_ETS_FUSIONS_UP	182	0.286771	1.12051	0.23545	0.563828	1	2178	0.233756	1.05813	0.318707	0.580653	1	2440	NO	NO	NA	NA	NA	NA
BIOCARTA_IGF1R_PATHWAY	21	-0.267599	-0.775089	0.816964	0.977123	1	3718	0.3614	1.05769	0.379747	0.58149	1	1501	NO	NO	NA	NA	NA	NA
TOMLINS_PROSTATE_CANCER_DN	27	0.409789	1.15896	0.257627	0.519597	1	1360	0.334276	1.05768	0.376975	0.581181	1	2529	NO	NO	NA	NA	NA	NA
WP_PATHWAYS_REGULATING_HIPPO_SIGNALING	64	0.294153	0.984922	0.461659	0.732341	1	732	0.28022	1.05761	0.361419	0.581027	1	2964	NO	NO	NA	NA	NA	NA
REACTOME_MRNA_SPLICING	183	0.310425	1.20761	0.13587	0.458561	1	4441	0.236174	1.05732	0.303318	0.581435	1	4844	NO	NO	NA	NA	NA	NA
REACTOME_SUMOYLATION_OF_TRANSCRIPTION_FACTORS	16	0.413556	1.03358	0.438721	0.666016	1	2344	0.384009	1.05718	0.386956	0.581482	1	3392	NO	NO	NA	NA	NA	NA
KEGG_LYSOSOME	110	0.451709	1.63682	0	0.0919445	1	2578	0.251766	1.0571	0.34382	0.581365	1	3106	NO	NO	NA	NA	NA	NA
JINESH_BLEBBISHIELD_TO_IMMUNE_CELL_FUSION_PBSHMS_DN	244	0.319175	1.28044	0.0595399	0.38362	1	1829	0.227091	1.05697	0.301624	0.581398	1	1781	NO	NO	NA	NA	NA	NA
MATTIOLI_MGUS_VS_PCL	95	0.267691	0.951293	0.557549	0.77144	1	2799	0.258712	1.05678	0.333333	0.581518	1	2972	NO	NO	NA	NA	NA	NA
PID_MYC_REPRESS_PATHWAY	51	0.379014	1.19695	0.185535	0.474479	1	2599	0.293847	1.05665	0.357298	0.581536	1	1490	NO	NO	NA	NA	NA	NA
MARTINEZ_RB1_TARGETS_UP	495	0.188428	0.802448	0.967136	0.929998	1	2564	0.210501	1.05572	0.215223	0.583609	1	3073	NO	NO	NA	NA	NA	NA
EPPERT_LSC_R	37	0.268822	0.820786	0.728988	0.914159	1	3425	0.308183	1.05463	0.367647	0.586178	1	3545	NO	NO	NA	NA	NA	NA
REACTOME_RETROGRADE_TRANSPORT_AT_THE_TRANS_GOLGI_NETWORK	47	0.343583	1.0978	0.3008	0.590087	1	1890	0.298355	1.05457	0.366379	0.585997	1	2227	NO	NO	NA	NA	NA	NA
FLECHNER_PBL_KIDNEY_TRANSPLANT_OK_VS_DONOR_UP	139	0.214659	0.804767	0.852814	0.927531	1	3307	0.244782	1.05444	0.317673	0.58599	1	3221	NO	NO	NA	NA	NA	NA
DASU_IL6_SIGNALING_UP	41	0.422969	1.2887	0.134907	0.373859	1	1268	0.308729	1.05425	0.399554	0.586186	1	3861	NO	NO	NA	NA	NA	NA
REACTOME_RAC2_GTPASE_CYCLE	75	-0.258482	-0.974373	0.469945	0.762619	1	4457	0.266313	1.05422	0.339703	0.585921	1	2902	NO	NO	NA	NA	NA	NA
CERIBELLI_GENES_INACTIVE_AND_BOUND_BY_NFY	18	0.411239	1.06768	0.383302	0.62427	1	2258	0.369463	1.05409	0.393333	0.585955	1	508	NO	NO	NA	NA	NA	NA
REACTOME_RAF_ACTIVATION	32	0.27959	0.828423	0.700516	0.90669	1	4233	0.321248	1.05404	0.378947	0.585752	1	3709	NO	NO	NA	NA	NA	NA
HUMMEL_BURKITTS_LYMPHOMA_DN	15	-0.395863	-1.04645	0.39738	0.674415	1	681	0.389487	1.05383	0.378855	0.585925	1	1294	NO	NO	NA	NA	NA	NA
FINETTI_BREAST_CANCERS_KINOME_GRAY	15	0.450513	1.11781	0.320922	0.56905	1	5231	0.393031	1.05364	0.404612	0.586092	1	5823	NO	NO	NA	NA	NA	NA
CHYLA_CBFA2T3_TARGETS_UP	228	0.293524	1.16668	0.143052	0.511642	1	2204	0.225903	1.05357	0.288372	0.585929	1	2067	NO	NO	NA	NA	NA	NA
REACTOME_NOTCH4_INTRACELLULAR_DOMAIN_REGULATES_TRANSCRIPTION	18	-0.381868	-1.05074	0.385488	0.671169	1	449	0.368855	1.05355	0.380658	0.585649	1	3219	NO	NO	NA	NA	NA	NA
WOOD_EBV_EBNA1_TARGETS_UP	87	0.286601	1.01173	0.430108	0.69515	1	3240	0.261535	1.05296	0.37619	0.586822	1	3038	NO	NO	NA	NA	NA	NA
BILANGES_SERUM_SENSITIVE_VIA_TSC2	24	0.394231	1.08475	0.342246	0.602878	1	2917	0.346886	1.0526	0.385135	0.587432	1	2219	NO	NO	NA	NA	NA	NA
WP_MIRNA_REGULATION_OF_DNA_DAMAGE_RESPONSE	63	-0.25167	-0.926713	0.591781	0.826962	1	3642	0.27757	1.05201	0.351931	0.588654	1	2703	NO	NO	NA	NA	NA	NA
BORCZUK_MALIGNANT_MESOTHELIOMA_DN	64	-0.376004	-1.39124	0.0406977	0.379505	1	1990	0.274687	1.05191	0.358862	0.588525	1	2065	NO	NO	NA	NA	NA	NA
WP_16P112_DISTAL_DELETION_SYNDROME	19	-0.299479	-0.829577	0.693333	0.936145	1	2518	0.356757	1.05149	0.387931	0.589315	1	4012	NO	NO	NA	NA	NA	NA
AZARE_NEOPLASTIC_TRANSFORMATION_BY_STAT3_UP	81	0.350421	1.20587	0.17991	0.462151	1	2304	0.265008	1.05142	0.352113	0.589147	1	3562	NO	NO	NA	NA	NA	NA
REACTOME_CA2_PATHWAY	46	0.304838	0.966256	0.479751	0.751956	1	1254	0.298727	1.05136	0.37045	0.58896	1	2818	NO	NO	NA	NA	NA	NA
KIM_BIPOLAR_DISORDER_OLIGODENDROCYTE_DENSITY_CORR_DN	29	-0.378666	-1.18991	0.210797	0.540508	1	1344	0.328422	1.05037	0.383795	0.591214	1	193	NO	NO	NA	NA	NA	NA
PICCALUGA_ANGIOIMMUNOBLASTIC_LYMPHOMA_UP	89	-0.404349	-1.57746	0	0.226494	1	1395	0.261343	1.05032	0.35782	0.590995	1	1557	NO	NO	NA	NA	NA	NA
WP_REGULATION_OF_MICROTUBULE_CYTOSKELETON	42	0.315991	0.964584	0.489362	0.755282	1	787	0.302369	1.05019	0.371681	0.59101	1	2931	NO	NO	NA	NA	NA	NA
REACTOME_SUMOYLATION	154	0.198726	0.753029	0.948179	0.962504	1	2344	0.238335	1.04952	0.328571	0.592407	1	3474	NO	NO	NA	NA	NA	NA
FEVR_CTNNB1_TARGETS_DN	473	0.232978	0.985692	0.501775	0.731626	1	3518	0.209099	1.04939	0.258228	0.59238	1	3475	NO	NO	NA	NA	NA	NA
REACTOME_RUNX2_REGULATES_OSTEOBLAST_DIFFERENTIATION	16	0.402891	1.01322	0.418519	0.695098	1	622	0.376	1.04895	0.389937	0.59325	1	353	NO	NO	NA	NA	NA	NA
FERRARI_RESPONSE_TO_FENRETINIDE_UP	16	0.696411	1.73592	0.0107143	0.0554858	1	2431	0.376361	1.0487	0.375796	0.593518	1	698	NO	NO	NA	NA	NA	NA
PID_LYSOPHOSPHOLIPID_PATHWAY	49	-0.270553	-0.943278	0.548556	0.804497	1	3147	0.294491	1.04867	0.368973	0.593281	1	3853	NO	NO	NA	NA	NA	NA
WIELAND_UP_BY_HBV_INFECTION	86	0.319391	1.12241	0.269578	0.564193	1	1511	0.255818	1.04834	0.371739	0.593856	1	1257	NO	NO	NA	NA	NA	NA
NIKOLSKY_MUTATED_AND_AMPLIFIED_IN_BREAST_CANCER	65	0.165232	0.549109	0.996805	1	1	975	0.274466	1.04831	0.346847	0.593584	1	2806	NO	NO	NA	NA	NA	NA
BURTON_ADIPOGENESIS_PEAK_AT_24HR	34	-0.432829	-1.42078	0.0454545	0.365569	1	3270	0.308844	1.04808	0.382166	0.59382	1	4282	NO	NO	NA	NA	NA	NA
KEGG_MELANOMA	42	0.30698	0.954837	0.536503	0.767693	1	506	0.300947	1.04802	0.363248	0.593663	1	1576	NO	NO	NA	NA	NA	NA
GRADE_COLON_AND_RECTAL_CANCER_UP	258	0.388161	1.56827	0	0.133295	1	3633	0.221944	1.04769	0.331839	0.594161	1	3430	NO	NO	NA	NA	NA	NA
TONKS_TARGETS_OF_RUNX1_RUNX1T1_FUSION_MONOCYTE_DN	41	0.331921	1.02901	0.408621	0.673227	1	1134	0.302186	1.04737	0.370787	0.59466	1	1769	NO	NO	NA	NA	NA	NA
KENNY_CTNNB1_TARGETS_UP	40	0.261799	0.797339	0.753769	0.9348	1	1812	0.30769	1.04709	0.363044	0.59504	1	3776	NO	NO	NA	NA	NA	NA
REACTOME_SUMOYLATION_OF_TRANSCRIPTION_COFACTORS	40	-0.260208	-0.867463	0.686842	0.901562	1	5619	0.305248	1.04537	0.378319	0.599139	1	2853	NO	NO	NA	NA	NA	NA
REACTOME_ACTIVATION_OF_IRF3_IRF7_MEDIATED_BY_TBK1_IKK_EPSILON	16	-0.495833	-1.35104	0.103982	0.411382	1	3232	0.382007	1.04513	0.393805	0.599445	1	2771	NO	NO	NA	NA	NA	NA
YAGI_AML_FAB_MARKERS	151	0.296331	1.12809	0.217753	0.558312	1	2016	0.24036	1.04488	0.347932	0.599804	1	3026	NO	NO	NA	NA	NA	NA
REACTOME_EPHA_MEDIATED_GROWTH_CONE_COLLAPSE	18	-0.3384	-0.954669	0.526316	0.790147	1	2993	0.359896	1.04484	0.389831	0.599547	1	1969	NO	NO	NA	NA	NA	NA
REACTOME_N_GLYCAN_ANTENNAE_ELONGATION_IN_THE_MEDIAL_TRANS_GOLGI	19	-0.425235	-1.21155	0.237251	0.516195	1	1154	0.36377	1.04484	0.3878	0.599225	1	3037	NO	NO	NA	NA	NA	NA
SCHRAETS_MLL_TARGETS_UP	17	0.41425	1.07836	0.371226	0.609946	1	2344	0.374679	1.04467	0.391304	0.599336	1	2853	NO	NO	NA	NA	NA	NA
WP_GASTRIC_CANCER_NETWORK_2	28	0.352196	1.00216	0.453752	0.705896	1	1257	0.328784	1.04461	0.38412	0.599135	1	2252	NO	NO	NA	NA	NA	NA
REACTOME_TRANSCRIPTIONAL_REGULATION_BY_RUNX1	160	0.200669	0.775054	0.897547	0.947547	1	1028	0.232672	1.04459	0.349633	0.598863	1	4520	NO	NO	NA	NA	NA	NA
BARIS_THYROID_CANCER_UP	22	-0.230632	-0.675416	0.916473	1	1	841	0.341419	1.04456	0.390041	0.598637	1	3804	NO	NO	NA	NA	NA	NA
REACTOME_G_ALPHA_Q_SIGNALLING_EVENTS	86	0.297637	1.0473	0.366044	0.648021	1	1502	0.258198	1.04437	0.357143	0.598745	1	3108	NO	NO	NA	NA	NA	NA
REACTOME_MITOCHONDRIAL_CALCIUM_ION_TRANSPORT	20	0.599739	1.57868	0.0265018	0.127992	1	4610	0.359241	1.04368	0.427039	0.600159	1	4814	NO	NO	NA	NA	NA	NA
WP_CYTOPLASMIC_RIBOSOMAL_PROTEINS	87	0.165804	0.579153	0.997001	1	1	8560	0.256171	1.0436	0.362661	0.599997	1	8695	NO	NO	NA	NA	NA	NA
DEMAGALHAES_AGING_UP	36	0.495178	1.48428	0.0367279	0.192365	1	735	0.311686	1.04315	0.373967	0.600814	1	2293	NO	NO	NA	NA	NA	NA
NADERI_BREAST_CANCER_PROGNOSIS_UP	37	-0.418837	-1.37647	0.0729167	0.393762	1	3601	0.303869	1.04298	0.387244	0.600947	1	3900	NO	NO	NA	NA	NA	NA
REACTOME_KINESINS	44	-0.349288	-1.2039	0.167832	0.522169	1	2902	0.293718	1.04292	0.390456	0.600772	1	3183	NO	NO	NA	NA	NA	NA
GAUSSMANN_MLL_AF4_FUSION_TARGETS_B_UP	18	0.401039	1.02499	0.429329	0.679312	1	2079	0.368933	1.0421	0.395735	0.602628	1	1147	NO	NO	NA	NA	NA	NA
REACTOME_PROTEIN_UBIQUITINATION	61	0.261332	0.853082	0.698462	0.884015	1	3716	0.273214	1.04177	0.395604	0.60315	1	3711	NO	NO	NA	NA	NA	NA
GRAHAM_CML_QUIESCENT_VS_NORMAL_QUIESCENT_DN	27	0.385953	1.08367	0.349481	0.604395	1	1265	0.323595	1.04117	0.38412	0.604394	1	2440	NO	NO	NA	NA	NA	NA
WP_NEURAL_CREST_CELL_MIGRATION_DURING_DEVELOPMENT	30	0.339489	0.989409	0.45576	0.725996	1	2072	0.322271	1.04103	0.379447	0.604376	1	4252	NO	NO	NA	NA	NA	NA
CASORELLI_ACUTE_PROMYELOCYTIC_LEUKEMIA_UP	140	0.288228	1.07792	0.313498	0.610218	1	1658	0.236611	1.04093	0.346247	0.604285	1	2178	NO	NO	NA	NA	NA	NA
WP_16P112_PROXIMAL_DELETION_SYNDROME	62	-0.223242	-0.817143	0.834667	0.948594	1	3172	0.275502	1.04091	0.366292	0.604006	1	1744	NO	NO	NA	NA	NA	NA
MARTENS_BOUND_BY_PML_RARA_FUSION	372	-0.25191	-1.15507	0.078534	0.568348	1	1409	0.21173	1.04075	0.322251	0.6041	1	2205	NO	NO	NA	NA	NA	NA
MATZUK_SPERMATID_DIFFERENTIATION	22	-0.193765	-0.560327	0.971963	1	1	1876	0.348749	1.0405	0.390496	0.604386	1	4753	NO	NO	NA	NA	NA	NA
PID_ECADHERIN_STABILIZATION_PATHWAY	32	0.380327	1.10354	0.318792	0.583714	1	1660	0.318081	1.03997	0.40919	0.60548	1	2728	NO	NO	NA	NA	NA	NA
REACTOME_SIGNALING_BY_ERYTHROPOIETIN	24	-0.388178	-1.16316	0.236659	0.565187	1	4179	0.338582	1.03937	0.401288	0.606678	1	4484	NO	NO	NA	NA	NA	NA
WP_CARDIAC_HYPERTROPHIC_RESPONSE	47	0.276848	0.87284	0.687708	0.866134	1	1007	0.292922	1.03917	0.38758	0.606839	1	1183	NO	NO	NA	NA	NA	NA
PID_S1P_S1P1_PATHWAY	17	0.386743	0.976509	0.492537	0.739199	1	408	0.373187	1.03905	0.393684	0.606825	1	1332	NO	NO	NA	NA	NA	NA
BIOCARTA_STRESS_PATHWAY	24	-0.3994	-1.1734	0.225118	0.559123	1	2779	0.333922	1.03814	0.394904	0.608942	1	2388	NO	NO	NA	NA	NA	NA
REACTOME_CASPASE_ACTIVATION_VIA_DEATH_RECEPTORS_IN_THE_PRESENCE_OF_LIGAND	15	-0.571039	-1.49842	0.065678	0.287534	1	1138	0.382786	1.0381	0.41978	0.608702	1	1493	NO	NO	NA	NA	NA	NA
REACTOME_CELL_EXTRACELLULAR_MATRIX_INTERACTIONS	16	0.493091	1.2395	0.216846	0.427399	1	1170	0.380253	1.03753	0.397059	0.6099	1	2402	NO	NO	NA	NA	NA	NA
GARGALOVIC_RESPONSE_TO_OXIDIZED_PHOSPHOLIPIDS_GREY_DN	47	0.377373	1.1757	0.234646	0.501045	1	1825	0.291854	1.0374	0.394737	0.609915	1	829	NO	NO	NA	NA	NA	NA
WP_THE_HUMAN_IMMUNE_RESPONSE_TO_TUBERCULOSIS	23	-0.20655	-0.603871	0.967963	1	1	3451	0.343165	1.0372	0.402655	0.610077	1	4306	NO	NO	NA	NA	NA	NA
REACTOME_TRANSCRIPTIONAL_REGULATION_BY_RUNX3	92	0.298164	1.04361	0.381818	0.652026	1	622	0.255718	1.03672	0.3878	0.610993	1	3251	NO	NO	NA	NA	NA	NA
BIOCARTA_VDR_PATHWAY	24	-0.340082	-1.00022	0.477941	0.729434	1	4443	0.333851	1.03649	0.376368	0.611226	1	3776	NO	NO	NA	NA	NA	NA
WP_SPLICING_FACTOR_NOVA_REGULATED_SYNAPTIC_PROTEINS	27	0.362115	1.00754	0.462795	0.699672	1	534	0.321593	1.03639	0.387234	0.611176	1	1268	NO	NO	NA	NA	NA	NA
BILANGES_SERUM_RESPONSE_TRANSLATION	26	-0.15433	-0.468106	0.995204	1	1	2596	0.333611	1.03617	0.422449	0.611392	1	1263	NO	NO	NA	NA	NA	NA
MARTINEZ_TP53_TARGETS_UP	433	0.252374	1.07165	0.267901	0.617958	1	2879	0.208845	1.03606	0.308707	0.611335	1	3073	NO	NO	NA	NA	NA	NA
KEGG_GNRH_SIGNALING_PATHWAY	66	-0.340355	-1.25257	0.115486	0.495346	1	2958	0.265603	1.03585	0.381898	0.611542	1	4043	NO	NO	NA	NA	NA	NA
BRUINS_UVC_RESPONSE_EARLY_LATE	252	0.29387	1.19052	0.115885	0.480586	1	2391	0.219936	1.03552	0.364679	0.612078	1	3197	NO	NO	NA	NA	NA	NA
LE_EGR2_TARGETS_DN	75	0.324523	1.1211	0.28201	0.563585	1	2515	0.261209	1.03543	0.36689	0.611978	1	1942	NO	NO	NA	NA	NA	NA
YOKOE_CANCER_TESTIS_ANTIGENS	23	0.548281	1.49564	0.0548885	0.182708	1	1241	0.338595	1.03508	0.405738	0.612609	1	2574	NO	NO	NA	NA	NA	NA
WANG_RESPONSE_TO_GSK3_INHIBITOR_SB216763_DN	313	0.345201	1.41646	0.00507614	0.246032	1	2122	0.21635	1.03478	0.31941	0.613058	1	3374	NO	NO	NA	NA	NA	NA
CHO_NR4A1_TARGETS	19	0.549097	1.47508	0.0573913	0.197912	1	979	0.355008	1.03474	0.406571	0.612822	1	2212	NO	NO	NA	NA	NA	NA
BIOCARTA_NDKDYNAMIN_PATHWAY	15	0.449002	1.10701	0.327022	0.579648	1	2125	0.382608	1.03467	0.437372	0.612683	1	2231	NO	NO	NA	NA	NA	NA
MARTORIATI_MDM4_TARGETS_FETAL_LIVER_UP	170	0.363441	1.38838	0.0311653	0.266294	1	2526	0.231279	1.03458	0.346062	0.612581	1	2840	NO	NO	NA	NA	NA	NA
WP_NUCLEOTIDE_METABOLISM	17	0.375997	0.957528	0.535714	0.764269	1	1808	0.371632	1.03441	0.398734	0.612718	1	2025	NO	NO	NA	NA	NA	NA
PID_RET_PATHWAY	32	-0.405421	-1.27626	0.141711	0.477683	1	2133	0.313302	1.03399	0.366812	0.613471	1	1816	NO	NO	NA	NA	NA	NA
BIOCARTA_IGF1_PATHWAY	20	0.231928	0.627531	0.925134	1	1	2677	0.344973	1.03395	0.396963	0.613261	1	1564	NO	NO	NA	NA	NA	NA
MARTINEZ_TP53_TARGETS_DN	410	-0.189889	-0.899891	0.902857	0.862093	1	1594	0.209944	1.03375	0.339241	0.613452	1	2738	NO	NO	NA	NA	NA	NA
BIOCARTA_NKCELLS_PATHWAY	16	-0.286014	-0.756299	0.821429	0.982178	1	3289	0.366283	1.03337	0.408696	0.614129	1	2381	NO	NO	NA	NA	NA	NA
FLECHNER_BIOPSY_KIDNEY_TRANSPLANT_OK_VS_DONOR_DN	18	0.418588	1.07148	0.369983	0.61796	1	2079	0.368112	1.03299	0.407572	0.614768	1	3210	NO	NO	NA	NA	NA	NA
REACTOME_RHOG_GTPASE_CYCLE	59	0.219067	0.726213	0.920489	0.975253	1	2090	0.271685	1.03271	0.393478	0.61515	1	4330	NO	NO	NA	NA	NA	NA
GAUSSMANN_MLL_AF4_FUSION_TARGETS_G_DN	23	0.248906	0.684681	0.893048	0.994362	1	3994	0.345162	1.03256	0.407002	0.615194	1	1352	NO	NO	NA	NA	NA	NA
LOCKWOOD_AMPLIFIED_IN_LUNG_CANCER	189	0.241286	0.947006	0.575549	0.776346	1	3078	0.225056	1.03201	0.37037	0.616358	1	2632	NO	NO	NA	NA	NA	NA
BIOCARTA_RELA_PATHWAY	15	-0.196665	-0.514295	0.980728	1	1	4602	0.385266	1.03134	0.417031	0.617761	1	2596	NO	NO	NA	NA	NA	NA
BASSO_B_LYMPHOCYTE_NETWORK	136	0.40767	1.52084	0.00854701	0.159741	1	2374	0.234736	1.03105	0.36092	0.618201	1	4240	NO	NO	NA	NA	NA	NA
TURASHVILI_BREAST_LOBULAR_CARCINOMA_VS_LOBULAR_NORMAL_DN	41	0.306227	0.953692	0.52356	0.768828	1	2490	0.299542	1.03036	0.394397	0.619688	1	2095	NO	NO	NA	NA	NA	NA
WP_APOPTOSIS	80	-0.225136	-0.860917	0.731118	0.909178	1	2950	0.260625	1.03023	0.387528	0.619696	1	1890	NO	NO	NA	NA	NA	NA
BOYLAN_MULTIPLE_MYELOMA_D_CLUSTER_UP	21	0.472549	1.25217	0.185185	0.413513	1	2715	0.3503	1.02931	0.402954	0.62177	1	2811	NO	NO	NA	NA	NA	NA
RASHI_RESPONSE_TO_IONIZING_RADIATION_4	36	0.347017	1.04409	0.391534	0.651246	1	3816	0.307337	1.02924	0.413043	0.621604	1	1370	NO	NO	NA	NA	NA	NA
DAIRKEE_CANCER_PRONE_RESPONSE_BPA	41	0.41214	1.2525	0.143351	0.413681	1	2106	0.301467	1.02912	0.404444	0.621579	1	4786	NO	NO	NA	NA	NA	NA
REACTOME_SIGNALLING_TO_RAS	16	0.494345	1.24239	0.215722	0.424896	1	1894	0.374178	1.02888	0.401302	0.621887	1	4484	NO	NO	NA	NA	NA	NA
KORKOLA_EMBRYONAL_CARCINOMA_UP	33	0.480603	1.41722	0.0628272	0.245672	1	2390	0.314696	1.02887	0.417978	0.621589	1	3367	NO	NO	NA	NA	NA	NA
PID_NEPHRIN_NEPH1_PATHWAY	26	-0.379267	-1.14782	0.267123	0.571379	1	4519	0.332199	1.02883	0.408482	0.621362	1	4517	NO	NO	NA	NA	NA	NA
SCHAEFFER_PROSTATE_DEVELOPMENT_48HR_UP	238	-0.237844	-1.06631	0.233202	0.656679	1	1388	0.219174	1.02861	0.337963	0.621617	1	3012	NO	NO	NA	NA	NA	NA
REACTOME_RESOLUTION_OF_SISTER_CHROMATID_COHESION	111	-0.287567	-1.16943	0.128527	0.563611	1	3446	0.244024	1.02841	0.359375	0.621784	1	3647	NO	NO	NA	NA	NA	NA
PEDERSEN_METASTASIS_BY_ERBB2_ISOFORM_4	62	0.313743	1.05019	0.386047	0.643883	1	2210	0.271466	1.02836	0.402326	0.621577	1	2523	NO	NO	NA	NA	NA	NA
LEE_LIVER_CANCER_MYC_TGFA_UP	38	0.411979	1.26858	0.146341	0.392225	1	1360	0.290814	1.02787	0.404206	0.62259	1	2548	NO	NO	NA	NA	NA	NA
MIKKELSEN_MCV6_ICP_WITH_H3K27ME3	25	-0.378101	-1.13979	0.281106	0.582234	1	675	0.340044	1.02783	0.398798	0.622331	1	2154	NO	NO	NA	NA	NA	NA
WP_SEROTONIN_RECEPTOR_2_AND_ELKSRFGATA4_SIGNALING	16	0.392278	0.978965	0.477193	0.735451	1	2751	0.370013	1.0274	0.406181	0.623133	1	4887	NO	NO	NA	NA	NA	NA
REACTOME_ACTIVATED_TAK1_MEDIATES_P38_MAPK_ACTIVATION	23	-0.333493	-0.9742	0.498829	0.762285	1	1033	0.338599	1.02718	0.409871	0.623345	1	955	NO	NO	NA	NA	NA	NA
RUIZ_TNC_TARGETS_UP	106	-0.313669	-1.25236	0.0985075	0.492068	1	2127	0.24848	1.02662	0.37961	0.624536	1	2483	NO	NO	NA	NA	NA	NA
WEIGEL_OXIDATIVE_STRESS_BY_HNE_AND_TBH	50	-0.332912	-1.17235	0.212276	0.559898	1	2506	0.281344	1.02637	0.390456	0.624884	1	2703	NO	NO	NA	NA	NA	NA
ZAMORA_NOS2_TARGETS_DN	58	0.309265	1.01444	0.420195	0.693558	1	2106	0.269922	1.02616	0.38914	0.625115	1	3329	NO	NO	NA	NA	NA	NA
TONKS_TARGETS_OF_RUNX1_RUNX1T1_FUSION_HSC_DN	141	0.317309	1.20066	0.156112	0.469598	1	638	0.236114	1.0261	0.396825	0.624922	1	1224	NO	NO	NA	NA	NA	NA
BIOCARTA_ARAP_PATHWAY	16	-0.316919	-0.871414	0.634146	0.896216	1	1907	0.371334	1.02601	0.424051	0.624842	1	1231	NO	NO	NA	NA	NA	NA
BURTON_ADIPOGENESIS_12	27	-0.26325	-0.799996	0.775982	0.958045	1	4804	0.321352	1.02595	0.400424	0.624678	1	3463	NO	NO	NA	NA	NA	NA
SALVADOR_MARTIN_PEDIATRIC_TBD_ANTI_TNF_THERAPY_NONRESPONDER_PRE_TREATMENT_UP	22	0.472576	1.2769	0.177817	0.386424	1	574	0.341694	1.02558	0.421712	0.625333	1	4121	NO	NO	NA	NA	NA	NA
XU_GH1_EXOGENOUS_TARGETS_DN	61	0.379508	1.26198	0.122835	0.401186	1	1196	0.276181	1.02547	0.401316	0.625282	1	3744	NO	NO	NA	NA	NA	NA
REACTOME_ACTIVATION_OF_ANTERIOR_HOX_GENES_IN_HINDBRAIN_DEVELOPMENT_DURING_EARLY_EMBRYOGENESIS	49	-0.229755	-0.800557	0.799492	0.957934	1	4443	0.280572	1.02476	0.407643	0.626885	1	3875	NO	NO	NA	NA	NA	NA
GINESTIER_BREAST_CANCER_20Q13_AMPLIFICATION_DN	167	-0.244367	-1.04536	0.317073	0.672484	1	1837	0.230405	1.02454	0.406176	0.627123	1	3635	NO	NO	NA	NA	NA	NA
BRACHAT_RESPONSE_TO_METHOTREXATE_UP	19	0.332977	0.865968	0.648699	0.873153	1	2980	0.358253	1.02378	0.405858	0.628813	1	2486	NO	NO	NA	NA	NA	NA
BOGNI_TREATMENT_RELATED_MYELOID_LEUKEMIA_UP	21	-0.557767	-1.55127	0.040724	0.254941	1	1118	0.341757	1.0234	0.43125	0.629502	1	1965	NO	NO	NA	NA	NA	NA
BEIER_GLIOMA_STEM_CELL_DN	55	0.438472	1.4354	0.0452489	0.234855	1	1631	0.276991	1.02316	0.411494	0.629827	1	1970	NO	NO	NA	NA	NA	NA
REACTOME_PLASMA_LIPOPROTEIN_CLEARANCE	25	0.377131	1.04058	0.413445	0.655226	1	2384	0.325417	1.02214	0.43128	0.632262	1	2085	NO	NO	NA	NA	NA	NA
REACTOME_SIGNALING_BY_CTNNB1_PHOSPHO_SITE_MUTANTS	15	-0.406436	-1.07476	0.380841	0.655171	1	2279	0.37658	1.02193	0.420935	0.632486	1	5227	NO	NO	NA	NA	NA	NA
BIOCARTA_PPARA_PATHWAY	44	0.276749	0.851633	0.712855	0.88543	1	732	0.283981	1.02112	0.421166	0.634257	1	3008	NO	NO	NA	NA	NA	NA
LE_NEURONAL_DIFFERENTIATION_DN	15	0.473614	1.16834	0.270125	0.51061	1	501	0.368376	1.02109	0.430407	0.634001	1	1139	NO	NO	NA	NA	NA	NA
WP_INSULIN_SIGNALING	142	0.22904	0.853498	0.773611	0.884811	1	1044	0.233332	1.02064	0.37963	0.634828	1	2901	NO	NO	NA	NA	NA	NA
YANAGIHARA_ESX1_TARGETS	21	0.383906	1.02463	0.429072	0.679388	1	1252	0.338552	1.0198	0.410596	0.63679	1	1750	NO	NO	NA	NA	NA	NA
WELCH_GATA1_TARGETS	15	0.460065	1.1619	0.278276	0.515895	1	1751	0.373645	1.01943	0.437628	0.637426	1	2201	NO	NO	NA	NA	NA	NA
WP_SIGNAL_TRANSDUCTION_OF_S1P_RECEPTOR	21	0.354013	0.944995	0.523397	0.779263	1	1044	0.343472	1.01878	0.406593	0.63886	1	2897	NO	NO	NA	NA	NA	NA
LIU_SOX4_TARGETS_DN	279	0.183944	0.74451	0.980965	0.967136	1	1952	0.215085	1.01867	0.371501	0.638796	1	3256	NO	NO	NA	NA	NA	NA
SANA_RESPONSE_TO_IFNG_UP	58	0.356386	1.173	0.209524	0.50362	1	1188	0.273169	1.01865	0.43649	0.638531	1	933	NO	NO	NA	NA	NA	NA
SMID_BREAST_CANCER_NORMAL_LIKE_UP	311	-0.315095	-1.46516	0	0.331097	1	1852	0.211057	1.01765	0.380952	0.640774	1	2106	NO	NO	NA	NA	NA	NA
REACTOME_PLATELET_ACTIVATION_SIGNALING_AND_AGGREGATION	173	0.258886	1.00309	0.431978	0.705626	1	2754	0.226387	1.01733	0.400485	0.641248	1	2956	NO	NO	NA	NA	NA	NA
MCCLUNG_DELTA_FOSB_TARGETS_2WK	22	0.521353	1.38321	0.107826	0.269975	1	967	0.341781	1.01707	0.441304	0.641634	1	3553	NO	NO	NA	NA	NA	NA
JOHNSTONE_PARVB_TARGETS_1_DN	45	0.374281	1.15489	0.24077	0.523056	1	3090	0.290163	1.01648	0.454148	0.642918	1	3679	NO	NO	NA	NA	NA	NA
POMEROY_MEDULLOBLASTOMA_PROGNOSIS_UP	36	-0.233854	-0.770837	0.844828	0.980868	1	3044	0.300997	1.01581	0.454545	0.644343	1	2895	NO	NO	NA	NA	NA	NA
REACTOME_ABERRANT_REGULATION_OF_MITOTIC_G1_S_TRANSITION_IN_CANCER_DUE_TO_RB1_DEFECTS	16	-0.302497	-0.809964	0.758389	0.952007	1	3381	0.366179	1.01496	0.424508	0.646264	1	3133	NO	NO	NA	NA	NA	NA
REACTOME_VIRAL_MESSENGER_RNA_SYNTHESIS	42	0.377531	1.16832	0.24	0.509766	1	4068	0.285556	1.01495	0.419865	0.645957	1	3875	NO	NO	NA	NA	NA	NA
KOHOUTEK_CCNT1_TARGETS	36	0.283008	0.86083	0.674497	0.876834	1	625	0.299154	1.01474	0.438053	0.646158	1	1058	NO	NO	NA	NA	NA	NA
SIMBULAN_UV_RESPONSE_IMMORTALIZED_DN	25	0.410716	1.12309	0.309441	0.563839	1	2164	0.325813	1.01461	0.445833	0.646174	1	1213	NO	NO	NA	NA	NA	NA
ZHOU_CELL_CYCLE_GENES_IN_IR_RESPONSE_6HR	78	-0.366907	-1.4077	0.0331492	0.374854	1	3566	0.258248	1.01424	0.428894	0.646769	1	2762	NO	NO	NA	NA	NA	NA
PID_TCR_PATHWAY	62	0.213159	0.697713	0.952614	0.992136	1	835	0.268611	1.01421	0.418224	0.646508	1	1840	NO	NO	NA	NA	NA	NA
REACTOME_TOLL_LIKE_RECEPTOR_CASCADES	134	-0.261413	-1.07185	0.285714	0.654918	1	1998	0.236681	1.0142	0.428251	0.646204	1	3853	NO	NO	NA	NA	NA	NA
BERENJENO_TRANSFORMED_BY_RHOA_DN	295	0.267412	1.08762	0.259873	0.600196	1	1663	0.212677	1.0141	0.419048	0.646117	1	1910	NO	NO	NA	NA	NA	NA
REACTOME_GLUCOSE_METABOLISM	74	0.376062	1.2866	0.114114	0.375531	1	4075	0.26028	1.01385	0.426439	0.646451	1	3618	NO	NO	NA	NA	NA	NA
DARWICHE_SKIN_TUMOR_PROMOTER_DN	121	0.309005	1.12804	0.24184	0.557998	1	2872	0.236287	1.01312	0.419525	0.648082	1	961	NO	NO	NA	NA	NA	NA
BIOCARTA_INTEGRIN_PATHWAY	29	-0.417006	-1.30776	0.112903	0.455424	1	1928	0.314191	1.01299	0.408247	0.648063	1	4001	NO	NO	NA	NA	NA	NA
BASAKI_YBX1_TARGETS_DN	301	0.271964	1.11587	0.221384	0.571359	1	2483	0.210607	1.01296	0.390977	0.647814	1	2922	NO	NO	NA	NA	NA	NA
DELASERNA_MYOD_TARGETS_DN	42	0.397363	1.25255	0.160136	0.41403	1	1127	0.294282	1.01236	0.408989	0.649107	1	2329	NO	NO	NA	NA	NA	NA
BILANGES_SERUM_AND_RAPAMYCIN_SENSITIVE_GENES	61	0.174531	0.577939	0.99696	1	1	11378	0.270667	1.0122	0.435345	0.649194	1	8630	NO	NO	NA	NA	NA	NA
YAGI_AML_WITH_INV_16_TRANSLOCATION	304	0.256222	1.04464	0.377193	0.651022	1	1998	0.213008	1.01179	0.415423	0.649974	1	3301	NO	NO	NA	NA	NA	NA
REACTOME_CHROMATIN_MODIFYING_ENZYMES	188	-0.181658	-0.793673	0.984849	0.963685	1	4890	0.224172	1.01117	0.409207	0.651282	1	4468	NO	NO	NA	NA	NA	NA
WP_GENES_INVOLVED_IN_MALE_INFERTILITY	84	0.275323	0.951958	0.530233	0.770255	1	1342	0.253393	1.01076	0.415556	0.652096	1	2819	NO	NO	NA	NA	NA	NA
HUTTMANN_B_CLL_POOR_SURVIVAL_UP	224	0.288696	1.14108	0.190541	0.543436	1	1188	0.216587	1.01071	0.403382	0.651898	1	797	NO	NO	NA	NA	NA	NA
REACTOME_COPI_MEDIATED_ANTEROGRADE_TRANSPORT	87	0.271982	0.957932	0.524031	0.764123	1	2516	0.253741	1.0107	0.405594	0.651589	1	4406	NO	NO	NA	NA	NA	NA
KEGG_BETA_ALANINE_METABOLISM	18	0.388751	0.996882	0.459075	0.715714	1	984	0.351817	1.00955	0.453744	0.654336	1	298	NO	NO	NA	NA	NA	NA
YANG_BREAST_CANCER_ESR1_LASER_DN	38	0.370396	1.1192	0.291457	0.566769	1	2011	0.294888	1.00948	0.419223	0.654186	1	4129	NO	NO	NA	NA	NA	NA
REACTOME_NUCLEAR_ENVELOPE_BREAKDOWN	50	0.271673	0.871361	0.686869	0.867385	1	3952	0.282958	1.00905	0.423963	0.655023	1	3618	NO	NO	NA	NA	NA	NA
VALK_AML_CLUSTER_16	16	0.535182	1.3335	0.151685	0.325419	1	1817	0.36262	1.00876	0.429864	0.655505	1	1686	NO	NO	NA	NA	NA	NA
HUANG_FOXA2_TARGETS_DN	23	0.345149	0.938946	0.543363	0.784136	1	1164	0.325953	1.00866	0.436009	0.655437	1	427	NO	NO	NA	NA	NA	NA
MEBARKI_HCC_PROGENITOR_WNT_UP_CTNNB1_DEPENDENT	32	0.455827	1.33374	0.114923	0.325367	1	2464	0.308059	1.00846	0.424176	0.655649	1	1942	NO	NO	NA	NA	NA	NA
REACTOME_G_PROTEIN_MEDIATED_EVENTS	37	-0.281233	-0.925116	0.578431	0.82735	1	1761	0.296741	1.00813	0.434783	0.656188	1	3357	NO	NO	NA	NA	NA	NA
KEGG_NEUROTROPHIN_SIGNALING_PATHWAY	111	-0.245525	-0.99607	0.458333	0.734245	1	2518	0.23868	1.00718	0.425234	0.658442	1	4115	NO	NO	NA	NA	NA	NA
MAGRANGEAS_MULTIPLE_MYELOMA_IGG_VS_IGA_DN	19	0.427742	1.11164	0.349206	0.575501	1	3125	0.353005	1.00705	0.444685	0.658452	1	1816	NO	NO	NA	NA	NA	NA
HOLLERN_EMT_BREAST_TUMOR_UP	98	0.306066	1.07966	0.320122	0.607865	1	1638	0.242054	1.00695	0.444965	0.658354	1	1581	NO	NO	NA	NA	NA	NA
BRUINS_UVC_RESPONSE_VIA_TP53_GROUP_C	52	0.320743	1.0273	0.416938	0.676336	1	1954	0.272461	1.00641	0.425	0.65953	1	1391	NO	NO	NA	NA	NA	NA
CADWELL_ATG16L1_TARGETS_UP	35	0.426852	1.28475	0.132428	0.377247	1	985	0.302071	1.00634	0.439232	0.65937	1	1734	NO	NO	NA	NA	NA	NA
CROONQUIST_IL6_DEPRIVATION_DN	88	-0.263637	-1.0359	0.363636	0.682599	1	3657	0.248532	1.00554	0.459091	0.661164	1	1568	NO	NO	NA	NA	NA	NA
REACTOME_AMYLOID_FIBER_FORMATION	33	-0.377626	-1.21285	0.163814	0.517231	1	2832	0.301981	1.0055	0.425847	0.660907	1	758	NO	NO	NA	NA	NA	NA
WP_NUCLEOTIDEBINDING_OLIGOMERIZATION_DOMAIN_NOD_PATHWAY	30	-0.334108	-1.03766	0.382212	0.685176	1	1534	0.304916	1.00531	0.433809	0.661056	1	1294	NO	NO	NA	NA	NA	NA
WP_HEDGEHOG_SIGNALING_PATHWAY	29	-0.427649	-1.2947	0.112128	0.463776	1	1144	0.311549	1.00528	0.450111	0.660796	1	2469	NO	NO	NA	NA	NA	NA
BIOCARTA_RAC1_PATHWAY	18	-0.464482	-1.29872	0.143182	0.460215	1	2381	0.349197	1.00498	0.43573	0.661268	1	2902	NO	NO	NA	NA	NA	NA
REACTOME_INTERLEUKIN_2_FAMILY_SIGNALING	38	-0.288518	-0.966059	0.515789	0.773771	1	1134	0.292196	1.00484	0.427646	0.661282	1	2496	NO	NO	NA	NA	NA	NA
NOJIMA_SFRP2_TARGETS_DN	19	0.427056	1.11017	0.321364	0.577103	1	3212	0.347134	1.00474	0.469957	0.661212	1	2323	NO	NO	NA	NA	NA	NA
BIOCARTA_ALK_PATHWAY	25	-0.347718	-1.06219	0.356974	0.654771	1	31	0.319424	1.00462	0.461039	0.661196	1	3141	NO	NO	NA	NA	NA	NA
REACTOME_SIGNALING_BY_NOTCH1	66	0.251769	0.853469	0.708464	0.884458	1	585	0.261223	1.00458	0.405896	0.660962	1	3398	NO	NO	NA	NA	NA	NA
REACTOME_RIPK1_MEDIATED_REGULATED_NECROSIS	29	-0.296667	-0.936507	0.545249	0.815656	1	1343	0.309965	1.00445	0.460385	0.660969	1	1837	NO	NO	NA	NA	NA	NA
HOSHIDA_LIVER_CANCER_LATE_RECURRENCE_UP	42	0.320991	1.00396	0.41573	0.7047	1	241	0.28853	1.00392	0.419283	0.662116	1	2309	NO	NO	NA	NA	NA	NA
HILLION_HMGA1_TARGETS	61	0.3253	1.07791	0.329508	0.609823	1	2927	0.269249	1.00385	0.448718	0.661976	1	2004	NO	NO	NA	NA	NA	NA
SHEPARD_CRASH_AND_BURN_MUTANT_UP	163	0.448768	1.72454	0	0.0602684	1	3017	0.226179	1.00384	0.406393	0.661645	1	2211	NO	NO	NA	NA	NA	NA
BIOCARTA_INSULIN_PATHWAY	20	0.232957	0.614735	0.943005	1	1	2677	0.353905	1.00371	0.459402	0.661642	1	1564	NO	NO	NA	NA	NA	NA
BYSTRYKH_HEMATOPOIESIS_STEM_CELL_AND_BRAIN_QTL_TRANS	120	-0.236478	-0.98691	0.464706	0.746548	1	2356	0.235067	1.00363	0.429214	0.66153	1	2574	NO	NO	NA	NA	NA	NA
WP_THYMIC_STROMAL_LYMPHOPOIETIN_TSLP_SIGNALING_PATHWAY	43	0.347028	1.08151	0.329508	0.606487	1	1114	0.285402	1.00341	0.467368	0.661758	1	1564	NO	NO	NA	NA	NA	NA
KEGG_SPLICEOSOME	123	0.333114	1.2185	0.139368	0.45301	1	4516	0.235857	1.00316	0.438967	0.66206	1	5502	NO	NO	NA	NA	NA	NA
WP_VIRAL_ACUTE_MYOCARDITIS	73	-0.246156	-0.913079	0.626741	0.845853	1	3613	0.255932	1.00302	0.447034	0.662108	1	3107	NO	NO	NA	NA	NA	NA
HADDAD_T_LYMPHOCYTE_AND_NK_PROGENITOR_UP	50	0.283422	0.904796	0.58804	0.828225	1	1655	0.279698	1.0022	0.42616	0.664016	1	2794	NO	NO	NA	NA	NA	NA
WENG_POR_TARGETS_GLOBAL_DN	16	0.526744	1.30912	0.144385	0.356881	1	61	0.361195	1.00199	0.438017	0.664223	1	1885	NO	NO	NA	NA	NA	NA
IIZUKA_LIVER_CANCER_PROGRESSION_G2_G3_UP	18	0.455272	1.18482	0.25089	0.48814	1	2374	0.35111	1.00181	0.461538	0.664346	1	3139	NO	NO	NA	NA	NA	NA
REACTOME_SIGNALING_BY_VEGF	95	0.267923	0.940891	0.565089	0.782276	1	1404	0.244478	1.00175	0.463576	0.664146	1	3008	NO	NO	NA	NA	NA	NA
SMID_BREAST_CANCER_RELAPSE_IN_BONE_DN	169	0.266542	1.02438	0.387324	0.679628	1	1875	0.225688	1.00157	0.451765	0.664283	1	3120	NO	NO	NA	NA	NA	NA
RIZKI_TUMOR_INVASIVENESS_3D_DN	189	-0.205685	-0.897472	0.827586	0.865137	1	3115	0.218466	1.00154	0.444444	0.66404	1	2284	NO	NO	NA	NA	NA	NA
NAKAMURA_METASTASIS_MODEL_DN	27	0.394096	1.09834	0.326496	0.590017	1	1407	0.31454	1.00104	0.465217	0.665044	1	419	NO	NO	NA	NA	NA	NA
SCHLINGEMANN_SKIN_CARCINOGENESIS_TPA_DN	15	-0.244349	-0.651769	0.894505	1	1	4544	0.36465	1.00103	0.449339	0.664718	1	1780	NO	NO	NA	NA	NA	NA
CHUANG_OXIDATIVE_STRESS_RESPONSE_UP	21	0.438277	1.15378	0.291161	0.522728	1	212	0.339039	1.00094	0.449153	0.664638	1	698	NO	NO	NA	NA	NA	NA
TANAKA_METHYLATED_IN_ESOPHAGEAL_CARCINOMA	48	0.282641	0.88608	0.649371	0.850804	1	563	0.279398	1.00088	0.45671	0.66447	1	1268	NO	NO	NA	NA	NA	NA
WP_ENDOMETRIAL_CANCER	57	0.235014	0.762817	0.847589	0.957115	1	2751	0.269817	1.00024	0.454148	0.665911	1	2883	NO	NO	NA	NA	NA	NA
DACOSTA_UV_RESPONSE_VIA_ERCC3_TTD_DN	69	0.177233	0.609902	0.994003	1	1	2879	0.258991	1.00024	0.454545	0.665571	1	3566	NO	NO	NA	NA	NA	NA
ROSS_AML_WITH_CBFB_MYH11_FUSION	35	-0.450406	-1.47205	0.044226	0.325974	1	408	0.292532	0.999917	0.461364	0.666068	1	2503	NO	NO	NA	NA	NA	NA
REACTOME_SIGNALING_BY_THE_B_CELL_RECEPTOR_BCR	124	-0.386776	-1.59672	0	0.215382	1	1688	0.23346	0.999386	0.435484	0.667195	1	4252	NO	NO	NA	NA	NA	NA
DITTMER_PTHLH_TARGETS_DN	58	0.30208	0.996272	0.474548	0.715595	1	3351	0.271294	0.999317	0.46822	0.667028	1	2645	NO	NO	NA	NA	NA	NA
PID_ANGIOPOIETIN_RECEPTOR_PATHWAY	36	-0.264913	-0.856641	0.696517	0.914959	1	3289	0.302471	0.998636	0.45098	0.668532	1	2659	NO	NO	NA	NA	NA	NA
WINTER_HYPOXIA_UP	75	0.454331	1.54323	0.0176849	0.144282	1	3390	0.255409	0.998526	0.464531	0.668494	1	2197	NO	NO	NA	NA	NA	NA
TSENG_ADIPOGENIC_POTENTIAL_DN	20	-0.492655	-1.40457	0.0620525	0.375149	1	2559	0.338556	0.998505	0.453333	0.668218	1	2348	NO	NO	NA	NA	NA	NA
MILI_PSEUDOPODIA_CHEMOTAXIS_UP	78	0.347246	1.215	0.149618	0.455802	1	3463	0.252993	0.998345	0.440281	0.668292	1	3336	NO	NO	NA	NA	NA	NA
BLANCO_MELO_COVID19_SARS_COV_2_POS_PATIENT_LUNG_TISSUE_DN	149	0.171189	0.645288	0.99711	1	1	2951	0.225874	0.998267	0.440092	0.66818	1	1044	NO	NO	NA	NA	NA	NA
DELASERNA_MYOD_TARGETS_UP	60	-0.334824	-1.23217	0.148248	0.505027	1	3626	0.265722	0.998175	0.448485	0.668065	1	1898	NO	NO	NA	NA	NA	NA
PEDERSEN_METASTASIS_BY_ERBB2_ISOFORM_7	292	0.254619	1.0386	0.347561	0.659032	1	1943	0.210107	0.997085	0.437018	0.670689	1	1721	NO	NO	NA	NA	NA	NA
HOEBEKE_LYMPHOID_STEM_CELL_UP	82	-0.315303	-1.21924	0.115385	0.514826	1	1291	0.254459	0.99702	0.457275	0.670521	1	2036	NO	NO	NA	NA	NA	NA
WP_KISSPEPTINKISSPEPTIN_RECEPTOR_SYSTEM_IN_THE_OVARY	28	-0.457657	-1.40047	0.0628019	0.37822	1	4129	0.313575	0.996568	0.479911	0.671409	1	4754	NO	NO	NA	NA	NA	NA
KANG_FLUOROURACIL_RESISTANCE_UP	15	0.353841	0.872975	0.643657	0.866659	1	2003	0.373547	0.996259	0.460526	0.671937	1	2539	NO	NO	NA	NA	NA	NA
REACTOME_CHOLESTEROL_BIOSYNTHESIS	23	0.611017	1.64763	0.0156794	0.0897668	1	2439	0.327278	0.996039	0.449412	0.672166	1	5420	NO	NO	NA	NA	NA	NA
LIEN_BREAST_CARCINOMA_METAPLASTIC	16	0.438376	1.11366	0.32316	0.574732	1	218	0.363913	0.99537	0.473568	0.673691	1	2796	NO	NO	NA	NA	NA	NA
WP_VITAMIN_D_IN_INFLAMMATORY_DISEASES	22	0.301874	0.816648	0.735652	0.917383	1	1114	0.335336	0.994829	0.462039	0.67478	1	1294	NO	NO	NA	NA	NA	NA
ABRAHAM_ALPC_VS_MULTIPLE_MYELOMA_UP	21	-0.437132	-1.22788	0.195853	0.50446	1	1358	0.323278	0.993131	0.443277	0.679131	1	813	NO	NO	NA	NA	NA	NA
WANG_TARGETS_OF_MLL_CBP_FUSION_UP	34	-0.471144	-1.50153	0.0460048	0.284943	1	280	0.29252	0.992774	0.458848	0.679755	1	2344	NO	NO	NA	NA	NA	NA
WP_GENES_CONTROLLING_NEPHROGENESIS	15	0.442174	1.10566	0.35619	0.582596	1	1071	0.367678	0.992727	0.471579	0.679526	1	2922	NO	NO	NA	NA	NA	NA
BIOCARTA_CREB_PATHWAY	20	0.249157	0.664883	0.886894	0.998072	1	732	0.343018	0.991715	0.464583	0.681959	1	2964	NO	NO	NA	NA	NA	NA
DAVICIONI_PAX_FOXO1_SIGNATURE_IN_ARMS_UP	44	0.382822	1.19858	0.225303	0.471943	1	2086	0.277128	0.991589	0.463007	0.68194	1	1592	NO	NO	NA	NA	NA	NA
JIANG_AGING_HYPOTHALAMUS_DN	28	-0.219308	-0.679816	0.935323	1	1	2276	0.316802	0.991489	0.467672	0.681857	1	132	NO	NO	NA	NA	NA	NA
DACOSTA_UV_RESPONSE_VIA_ERCC3_COMMON_UP	63	0.202424	0.671221	0.944353	0.996464	1	1474	0.264482	0.991147	0.483444	0.682473	1	3133	NO	NO	NA	NA	NA	NA
MARTINEZ_RB1_TARGETS_DN	363	0.264762	1.09572	0.253769	0.592458	1	2871	0.204176	0.99104	0.479899	0.682432	1	2704	NO	NO	NA	NA	NA	NA
KEGG_ENDOCYTOSIS	149	0.240285	0.920604	0.621234	0.804474	1	1575	0.223726	0.990811	0.452214	0.682709	1	2452	NO	NO	NA	NA	NA	NA
COATES_MACROPHAGE_M1_VS_M2_DN	49	0.303689	0.972492	0.486088	0.74404	1	808	0.272163	0.990744	0.464692	0.682534	1	2922	NO	NO	NA	NA	NA	NA
SMID_BREAST_CANCER_LUMINAL_A_UP	31	0.269051	0.779676	0.769492	0.946487	1	337	0.303628	0.990351	0.460722	0.683306	1	2010	NO	NO	NA	NA	NA	NA
WP_ALPHA_6_BETA_4_SIGNALING_PATHWAY	27	-0.442809	-1.36025	0.090703	0.399992	1	2926	0.317247	0.990055	0.441113	0.683765	1	1564	NO	NO	NA	NA	NA	NA
DELPUECH_FOXO3_TARGETS_DN	31	0.419534	1.20786	0.193841	0.458811	1	921	0.30536	0.990035	0.457627	0.683473	1	4054	NO	NO	NA	NA	NA	NA
MANNE_COVID19_ICU_VS_HEALTHY_DONOR_PLATELETS_UP	92	0.253491	0.894592	0.664615	0.841073	1	1774	0.245695	0.989553	0.47981	0.684428	1	1205	NO	NO	NA	NA	NA	NA
SHEPARD_CRASH_AND_BURN_MUTANT_DN	128	-0.304047	-1.25515	0.0709877	0.489651	1	2057	0.23034	0.989217	0.486618	0.685004	1	2348	NO	NO	NA	NA	NA	NA
ALONSO_METASTASIS_UP	158	0.321265	1.23181	0.11	0.437386	1	3781	0.224866	0.988291	0.495238	0.687083	1	3314	NO	NO	NA	NA	NA	NA
REACTOME_RHO_GTPASE_CYCLE	367	-0.234583	-1.11	0.0995025	0.612041	1	2558	0.203434	0.986722	0.481579	0.690984	1	3008	NO	NO	NA	NA	NA	NA
TERAO_AOX4_TARGETS_HG_UP	23	0.384868	1.03093	0.413979	0.669883	1	1890	0.32725	0.98667	0.494737	0.69077	1	4103	NO	NO	NA	NA	NA	NA
WP_PATHWAYS_AFFECTED_IN_ADENOID_CYSTIC_CARCINOMA	53	-0.279675	-0.99859	0.436464	0.730911	1	5064	0.264765	0.986488	0.494802	0.69093	1	3831	NO	NO	NA	NA	NA	NA
SIG_REGULATION_OF_THE_ACTIN_CYTOSKELETON_BY_RHO_GTPASES	26	0.29467	0.834189	0.693122	0.899736	1	1426	0.312052	0.986426	0.460446	0.690748	1	4376	NO	NO	NA	NA	NA	NA
KEGG_STEROID_BIOSYNTHESIS	16	0.555162	1.36744	0.119626	0.289676	1	2439	0.365821	0.986119	0.477516	0.69126	1	4441	NO	NO	NA	NA	NA	NA
REACTOME_NOTCH3_INTRACELLULAR_DOMAIN_REGULATES_TRANSCRIPTION	19	0.326096	0.845252	0.648696	0.889496	1	551	0.338004	0.985993	0.481069	0.691255	1	3219	NO	NO	NA	NA	NA	NA
REACTOME_ONCOGENIC_MAPK_SIGNALING	70	0.284805	0.97719	0.503058	0.738698	1	2754	0.253285	0.985752	0.455581	0.691557	1	2449	NO	NO	NA	NA	NA	NA
KEGG_AXON_GUIDANCE	85	-0.355191	-1.36491	0.034188	0.396553	1	2178	0.246837	0.985658	0.454348	0.691487	1	1429	NO	NO	NA	NA	NA	NA
DARWICHE_PAPILLOMA_RISK_LOW_UP	103	0.358752	1.27005	0.110619	0.390775	1	2074	0.236137	0.984525	0.487119	0.694246	1	2228	NO	NO	NA	NA	NA	NA
STOSSI_RESPONSE_TO_ESTRADIOL	19	0.538741	1.42751	0.084922	0.241304	1	32	0.340246	0.983499	0.493562	0.696688	1	1213	NO	NO	NA	NA	NA	NA
MEINHOLD_OVARIAN_CANCER_LOW_GRADE_DN	19	0.25636	0.681024	0.877514	0.995643	1	3248	0.33843	0.983015	0.467091	0.69765	1	3866	NO	NO	NA	NA	NA	NA
REACTOME_RUNX1_REGULATES_GENES_INVOLVED_IN_MEGAKARYOCYTE_DIFFERENTIATION_AND_PLATELET_FUNCTION	33	0.290826	0.877057	0.657293	0.861541	1	542	0.296472	0.982925	0.422222	0.697531	1	2935	NO	NO	NA	NA	NA	NA
MASSARWEH_TAMOXIFEN_RESISTANCE_DN	150	0.324173	1.22871	0.121123	0.442273	1	1118	0.225803	0.982666	0.482679	0.697905	1	883	NO	NO	NA	NA	NA	NA
REACTOME_CA_DEPENDENT_EVENTS	25	0.407178	1.12077	0.28952	0.563594	1	1348	0.319004	0.982327	0.479839	0.69848	1	3696	NO	NO	NA	NA	NA	NA
WP_HEREDITARY_LEIOMYOMATOSIS_AND_RENAL_CELL_CARCINOMA_PATHWAY	19	0.372218	0.98201	0.487762	0.732418	1	876	0.341225	0.98231	0.460251	0.698175	1	2922	NO	NO	NA	NA	NA	NA
ROY_WOUND_BLOOD_VESSEL_UP	28	0.281516	0.797493	0.744643	0.934961	1	2166	0.311706	0.982015	0.467391	0.69864	1	3359	NO	NO	NA	NA	NA	NA
[truncated: 2,053 more rows]
